# Supplementary material for: Phylogenetically informed predictions outperform predictive equations in real and simulated data
Source: Nat Commun. 2025 Jul 3;16:6130. doi: 10.1038/s41467-025-61036-1 (PMC12229690; doi:10.1038/s41467-025-61036-1)
Supplement: Supplementary file 3 — Supplementary Data 1-13 [file 41467_2025_61036_MOESM3_ESM.xlsx]

## Sheet: README
Regression prediction simulation
Supplementary data tables
Last edited 28/05/2025 by J.D. Gardner
Supplementary Data	Caption
1. Fig 1, medians & variances	Median prediction errors and variances of prediction error distributions for tree shapes in Figure 1 (multiple ultrametric trees, multiple non-ultrametric trees with low extinction, and multiple non-ultrametric trees with high extinction). Performance of predictive equations relative to phylogenetically informed prediction is measured by dividing the variance in errors for predictive equations by…
2. Fig 1, one-sample t-tests	Intercept-only models on median prediction error differences (absolute PGLS or OLS equation error - absolute phylogenetic prediction error) against a mean of 0 (no difference in error between methods) for tree shapes shown in Figure 1 (multiple ultrametric trees, multiple non-ultrametric trees with low extinction, and multiple non-ultrametric trees with high extinction). A significantly positive …
3. Tree shape tests	Linear models on log10-scaled absolute prediction errors against tree shape metrics (log10-scaled), including the Colless's and Sackin's balance metrics and stemminess.
4. Tree sizes, med & var	Median prediction errors and variances of prediction error distributions for ultrametric trees and non-ultrametric trees (low extinction) with different tree sizes (n = 50, 250, and 500); results for trees with n = 100 can be found in the sheet "Fig 1, medians & variances".
5. Tree sizes, t-tests	Intercept-only models on median prediction error differences (absolute PGLS or OLS equation error - absolute phylogenetic prediction error) against a mean of 0 (no difference in error between methods) for ultrametric trees and non-ultrametric trees (low extinction) with different tree sizes (n = 50, 250, and 500). A significantly positive estimate for the intercept indicates that phylogenetically…
6. Supp Fig 1, med & var	Median prediction errors and variances of prediction error distributions for tree shapes in Extended Data Figure 1 (balanced ultrametric tree, imbalanced ultrametric tree, and pectinate non-ultrametric tree). Performance of predictive equations relative to phylogenetically informed prediction is measured by dividing the variance in errors for predictive equations by the variance in errors for the…
7. Supp Fig 1, t-tests	Intercept-only models on median prediction error differences (absolute PGLS or OLS equation error - absolute phylogenetic prediction error) against a mean of 0 (no difference in error between methods) for tree shapes shown in Extended Data Figure 1 (balanced ultrametric tree, imbalanced ultrametric tree, and pectinate non-ultrametric tree). A significantly positive estimate for the intercept indi…
8. High extinct 20%, med & var	Median prediction errors and variances of prediction error distributions for non-ultrametric trees with high extinction and predicting 20% of all taxa.
9. High extinct 20%, t-tests	Intercept-only models on median prediction error differences (absolute PGLS or OLS equation error - absolute phylogenetic prediction error) against a mean of 0 (no difference in error between methods) for non-ultrametric trees with high extinction and predicting 20% of all taxa. A significantly positive estimate for the intercept indicates that phylogenetically informed prediction has lower error…
10. Supp Fig 3, med & var	Median prediction errors and variances of prediction error distributions for tree shapes in Extended Data Figure 3 (multiple ultrametric trees with equal branch lengths, and multiple non-ultrametric trees with low extinction and equal branch lengths).
11. Supp Fig 3, t-tests	Intercept-only models on median prediction error differences (absolute PGLS or OLS equation error - absolute phylogenetic prediction error) against a mean of 0 (no difference in error between methods) for tree shapes shown in Extended Data Figure 3 (multiple ultrametric trees with equal branch lengths, and multiple non-ultrametric trees with low extinction and equal branch lengths). A significant…
12. Fig 3, low quar med & var	Median prediction errors and variances of prediction error distributions for ultrametric trees and non-ultrametric trees with low extinction, predicting 50% of taxa in the lower quartile of the predicted trait.
13. Fig 3, low quar t-tests	Intercept-only models on median prediction error differences (absolute PGLS or OLS equation error - absolute phylogenetic prediction error) against a mean of 0 (no difference in error between methods) for ultrametric trees and non-ultrametric trees with low extinction, predicting 50% of taxa in the lower quartile of the predicted trait. A significantly positive estimate for the intercept indicate…

## Sheet: 1. Fig 1, medians & variances
Correlation	Tree type	Method	Median error	Variance	Performance (relative to phylo)
0.25	Multiple ultrametric	phylo	0.00024664	0.00711673	-
0.25	Multiple ultrametric	pgls	0.000262832	0.0332478	4.67178
0.25	Multiple ultrametric	ols	0.00204181	0.0304072	4.27263
0.25	Non-ultrametric (low extinction)	phylo	0.000385312	0.0101052	-
0.25	Non-ultrametric (low extinction)	pgls	-0.00355804	0.0268438	2.65643
0.25	Non-ultrametric (low extinction)	ols	0.00158062	0.0252391	2.49763
0.25	Non-ultrametric (high extinction)	phylo	-0.000704807	0.0360543	-
0.25	Non-ultrametric (high extinction)	pgls	0.000624891	0.0479428	1.32974
0.25	Non-ultrametric (high extinction)	ols	0.00105925	0.0499069	1.38422
0.5	Multiple ultrametric	phylo	0.000397753	0.00593604	-
0.5	Multiple ultrametric	pgls	-0.000110319	0.0269556	4.54101
0.5	Multiple ultrametric	ols	4.40143e-06	0.0242944	4.0927
0.5	Non-ultrametric (low extinction)	phylo	-0.00120324	0.00810897	-
0.5	Non-ultrametric (low extinction)	pgls	-0.00181222	0.0213779	2.63633
0.5	Non-ultrametric (low extinction)	ols	-7.84698e-05	0.02011	2.47997
0.5	Non-ultrametric (high extinction)	phylo	-4.80312e-05	0.0299434	-
0.5	Non-ultrametric (high extinction)	pgls	0.00023122	0.0420512	1.40435
0.5	Non-ultrametric (high extinction)	ols	0.000476762	0.0428839	1.43216
0.75	Multiple ultrametric	phylo	0.000499966	0.00345423	-
0.75	Multiple ultrametric	pgls	0.00271553	0.0154574	4.47491
0.75	Multiple ultrametric	ols	0.00252681	0.0141774	4.10435
0.75	Non-ultrametric (low extinction)	phylo	-0.000408545	0.00484934	-
0.75	Non-ultrametric (low extinction)	pgls	-0.000640481	0.0122269	2.52135
0.75	Non-ultrametric (low extinction)	ols	-0.00116451	0.0116227	2.39677
0.75	Non-ultrametric (high extinction)	phylo	0.00245089	0.0220863	-
0.75	Non-ultrametric (high extinction)	pgls	0.00287086	0.0250156	1.13263
0.75	Non-ultrametric (high extinction)	ols	0.00345701	0.0260877	1.18117

## Sheet: 2. Fig 1, one-sample t-tests
Correlation	Tree type	Comparison	Estimate	Std. Error	DF	t-value	p-value
0.25	Multiple ultrametric	median abs(PGLS equation error) - abs(phylogenetic error)	0.073058	0.001616	999	45.2	<2e-16
0.5	Multiple ultrametric	median abs(PGLS equation error) - abs(phylogenetic error)	0.067307	0.001455	999	46.24	<2e-16
0.75	Multiple ultrametric	median abs(PGLS equation error) - abs(phylogenetic error)	0.049715	0.001085	999	45.82	<2e-16
0.25	Non-ultrametric (low extinction)	median abs(PGLS equation error) - abs(phylogenetic error)	0.04418	0.001259	999	35.08	<2e-16
0.5	Non-ultrametric (low extinction)	median abs(PGLS equation error) - abs(phylogenetic error)	0.038222	0.001186	999	32.23	<2e-16
0.75	Non-ultrametric (low extinction)	median abs(PGLS equation error) - abs(phylogenetic error)	0.0282284	0.0008465	999	33.35	<2e-16
0.25	Non-ultrametric (high extinction)	median abs(PGLS equation error) - abs(phylogenetic error)	0.021035	0.001152	999	18.26	<2e-16
0.5	Non-ultrametric (high extinction)	median abs(PGLS equation error) - abs(phylogenetic error)	0.019601	0.001333	999	14.7	<2e-16
0.75	Non-ultrametric (high extinction)	median abs(PGLS equation error) - abs(phylogenetic error)	0.013783	0.001297	999	10.62	<2e-16
0.25	Multiple ultrametric	median abs(OLS equation error) - abs(phylogenetic error)	0.06536	0.001475	999	44.31	<2e-16
0.5	Multiple ultrametric	median abs(OLS equation error) - abs(phylogenetic error)	0.059252	0.001272	999	46.58	<2e-16
0.75	Multiple ultrametric	median abs(OLS equation error) - abs(phylogenetic error)	0.0443982	0.0009558	999	46.45	<2e-16
0.25	Non-ultrametric (low extinction)	median abs(OLS equation error) - abs(phylogenetic error)	0.0403	0.001089	999	37	<2e-16
0.5	Non-ultrametric (low extinction)	median abs(OLS equation error) - abs(phylogenetic error)	0.034522	0.001007	999	34.27	<2e-16
0.75	Non-ultrametric (low extinction)	median abs(OLS equation error) - abs(phylogenetic error)	0.0260687	0.0007348	999	35.48	<2e-16
0.25	Non-ultrametric (high extinction)	median abs(OLS equation error) - abs(phylogenetic error)	0.025995	0.001275	999	20.38	<2e-16
0.5	Non-ultrametric (high extinction)	median abs(OLS equation error) - abs(phylogenetic error)	0.022413	0.001395	999	16.07	<2e-16
0.75	Non-ultrametric (high extinction)	median abs(OLS equation error) - abs(phylogenetic error)	0.01763	0.001366	999	12.9	<2e-16

## Sheet: 3. Tree shape tests
Correlation	Tree type	Model	Estimate	Antilog Estimate	Std. Error	DF	t-value	p-value	Adjusted R2
0.25	Multiple ultrametric	log10(abs(median phylogenetic error) ~ log10(Colless)	-0.4709	0.338143	0.1823	998	-2.583	0.00992	0.005647
0.5	Multiple ultrametric	log10(abs(median phylogenetic error) ~ log10(Colless)	0.1354	1.36584	0.1652	998	0.819	0.413	-0.0003293
0.75	Multiple ultrametric	log10(abs(median phylogenetic error) ~ log10(Colless)	0.3146	2.06348	0.1582	998	1.989	0.047	0.002949
0.25	Non-ultrametric (low extinction)	log10(abs(median phylogenetic error) ~ log10(Colless)	0.01964	1.04626	0.13711	998	0.143	0.886	-0.0009814
0.5	Non-ultrametric (low extinction)	log10(abs(median phylogenetic error) ~ log10(Colless)	0.2514	1.78402	0.1337	998	1.88	0.0604	0.002531
0.75	Non-ultrametric (low extinction)	log10(abs(median phylogenetic error) ~ log10(Colless)	0.4019	2.5229	0.1355	998	2.966	0.00309	0.007742
0.25	Non-ultrametric (high extinction)	log10(abs(median phylogenetic error) ~ log10(Colless)	0.6506	4.47301	0.1169	998	5.568	3.32e-08	0.02915
0.5	Non-ultrametric (high extinction)	log10(abs(median phylogenetic error) ~ log10(Colless)	0.2315	1.70412	0.1131	998	2.046	0.041	0.003178
0.75	Non-ultrametric (high extinction)	log10(abs(median phylogenetic error) ~ log10(Colless)	0.2824	1.91602	0.1114	998	2.536	0.0114	0.005407
0.25	Multiple ultrametric	log10(abs(median phylogenetic error) ~ log10(Sackin)	-1.436	0.0366438	0.568	998	-2.529	0.0116	0.00537
0.5	Multiple ultrametric	log10(abs(median phylogenetic error) ~ log10(Sackin)	0.2844	1.92486	0.5117	998	0.556	0.5785	-0.0006923
0.75	Multiple ultrametric	log10(abs(median phylogenetic error) ~ log10(Sackin)	0.9947	9.8787	0.5003	998	1.988	0.04706	0.002947
0.25	Non-ultrametric (low extinction)	log10(abs(median phylogenetic error) ~ log10(Sackin)	0.02808	1.06679	0.33825	998	0.083	0.9339	-0.0009951
0.5	Non-ultrametric (low extinction)	log10(abs(median phylogenetic error) ~ log10(Sackin)	0.6266	4.23253	0.3238	998	1.935	0.053237	0.002741
0.75	Non-ultrametric (low extinction)	log10(abs(median phylogenetic error) ~ log10(Sackin)	0.9761	9.46455	0.3292	998	2.965	0.0031	0.007739
0.25	Non-ultrametric (high extinction)	log10(abs(median phylogenetic error) ~ log10(Sackin)	1.0206	10.4858	0.1839	998	5.549	3.68e-08	0.02896
0.5	Non-ultrametric (high extinction)	log10(abs(median phylogenetic error) ~ log10(Sackin)	0.3396	2.18575	0.1773	998	1.915	0.0557	0.002664
0.75	Non-ultrametric (high extinction)	log10(abs(median phylogenetic error) ~ log10(Sackin)	0.4392	2.74916	0.176	998	2.496	0.0127	0.005209
0.25	Multiple ultrametric	log10(abs(median phylogenetic error) ~ log10(stemminess)	-0.21326	0.611984	0.15083	998	-1.414	0.158	0.0009991
0.5	Multiple ultrametric	log10(abs(median phylogenetic error) ~ log10(stemminess)	0.27806	1.89697	0.15624	998	1.78	0.0754	0.002165
0.75	Multiple ultrametric	log10(abs(median phylogenetic error) ~ log10(stemminess)	-0.13004	0.741242	0.14648	998	-0.888	0.375	-0.0002122
0.25	Non-ultrametric (low extinction)	log10(abs(median phylogenetic error) ~ log10(stemminess)	-0.03077	0.931601	0.02942	998	-1.046	0.296	9.381e-05
0.5	Non-ultrametric (low extinction)	log10(abs(median phylogenetic error) ~ log10(stemminess)	-0.03857	0.915019	0.0259	998	-1.489	0.137	0.001216
0.75	Non-ultrametric (low extinction)	log10(abs(median phylogenetic error) ~ log10(stemminess)	-0.001644	0.996222	0.027362	998	-0.06	0.952	-0.0009984
0.25	Non-ultrametric (high extinction)	log10(abs(median phylogenetic error) ~ log10(stemminess)	-0.04858	0.89417	0.02949	998	-1.648	0.0998	0.001713
0.5	Non-ultrametric (high extinction)	log10(abs(median phylogenetic error) ~ log10(stemminess)	0.0008358	1.00193	0.0267256	998	0.031	0.975	-0.001001
0.75	Non-ultrametric (high extinction)	log10(abs(median phylogenetic error) ~ log10(stemminess)	-0.02155	0.95159	0.02677	998	-0.805	0.421	-0.0003528
0.25	Multiple ultrametric	log10(abs(median PGLS equation error) ~ log10(Colless)	-0.2037	0.625605	0.1765	998	-1.154	0.2489	0.000331
0.5	Multiple ultrametric	log10(abs(median PGLS equation error) ~ log10(Colless)	0.1042	1.27116	0.1625	998	0.642	0.521	-0.0005893
0.75	Multiple ultrametric	log10(abs(median PGLS equation error) ~ log10(Colless)	0.06975	1.17422	0.17267	998	0.404	0.686	-0.0008383
0.25	Non-ultrametric (low extinction)	log10(abs(median PGLS equation error) ~ log10(Colless)	0.3707	2.34801	0.1548	998	2.395	0.0168	0.00472
0.5	Non-ultrametric (low extinction)	log10(abs(median PGLS equation error) ~ log10(Colless)	0.257	1.80717	0.1532	998	1.677	0.0939	0.001811
0.75	Non-ultrametric (low extinction)	log10(abs(median PGLS equation error) ~ log10(Colless)	0.4488	2.81061	0.1346	998	3.336	0.000882	0.01004
0.25	Non-ultrametric (high extinction)	log10(abs(median PGLS equation error) ~ log10(Colless)	0.5265	3.36124	0.1138	998	4.626	4.22e-06	0.02001
0.5	Non-ultrametric (high extinction)	log10(abs(median PGLS equation error) ~ log10(Colless)	0.2259	1.68229	0.1164	998	1.94	0.0527	0.002759
0.75	Non-ultrametric (high extinction)	log10(abs(median PGLS equation error) ~ log10(Colless)	0.05932	1.14636	0.11041	998	0.537	0.591	-0.0007125
0.25	Multiple ultrametric	log10(abs(median PGLS equation error) ~ log10(Sackin)	-0.50247	0.314434	0.55018	998	-0.913	0.361	-0.0001661
0.5	Multiple ultrametric	log10(abs(median PGLS equation error) ~ log10(Sackin)	0.5841	3.83796	0.5028	998	1.162	0.2456	0.0003498
0.75	Multiple ultrametric	log10(abs(median PGLS equation error) ~ log10(Sackin)	0.2941	1.96834	0.546	998	0.539	0.59	-0.000711
0.25	Non-ultrametric (low extinction)	log10(abs(median PGLS equation error) ~ log10(Sackin)	0.8936	7.82708	0.3819	998	2.34	0.019471	0.004461
0.5	Non-ultrametric (low extinction)	log10(abs(median PGLS equation error) ~ log10(Sackin)	0.495	3.12608	0.3712	998	1.334	0.18267	0.0007784
0.75	Non-ultrametric (low extinction)	log10(abs(median PGLS equation error) ~ log10(Sackin)	1.0505	11.2331	0.327	998	3.213	0.00136	0.009244
0.25	Non-ultrametric (high extinction)	log10(abs(median PGLS equation error) ~ log10(Sackin)	0.8183	6.58112	0.1791	998	4.568	5.55e-06	0.0195
0.5	Non-ultrametric (high extinction)	log10(abs(median PGLS equation error) ~ log10(Sackin)	0.3645	2.31473	0.1824	998	1.999	0.0459	0.00299
0.75	Non-ultrametric (high extinction)	log10(abs(median PGLS equation error) ~ log10(Sackin)	0.08232	1.2087	0.17446	998	0.472	0.63714	-0.0007787
0.25	Multiple ultrametric	log10(abs(median PGLS equation error) ~ log10(stemminess)	-0.02341	0.947524	0.14583	998	-0.161	0.873	-0.0009762
0.5	Multiple ultrametric	log10(abs(median PGLS equation error) ~ log10(stemminess)	0.12829	1.34366	0.15379	998	0.834	0.404	-0.0003045
0.75	Multiple ultrametric	log10(abs(median PGLS equation error) ~ log10(stemminess)	-0.01175	0.973307	0.15965	998	-0.074	0.941	-0.0009966
0.25	Non-ultrametric (low extinction)	log10(abs(median PGLS equation error) ~ log10(stemminess)	-0.01954	0.956005	0.03332	998	-0.586	0.558	-0.0006572
0.5	Non-ultrametric (low extinction)	log10(abs(median PGLS equation error) ~ log10(stemminess)	-0.02229	0.94997	0.02969	998	-0.751	0.453	-0.0004371
0.75	Non-ultrametric (low extinction)	log10(abs(median PGLS equation error) ~ log10(stemminess)	-0.06163	0.867701	0.02713	998	-2.272	0.0233	0.004148
0.25	Non-ultrametric (high extinction)	log10(abs(median PGLS equation error) ~ log10(stemminess)	-0.0597	0.871565	0.02856	998	-2.09	0.0368	0.003361
0.5	Non-ultrametric (high extinction)	log10(abs(median PGLS equation error) ~ log10(stemminess)	-0.003277	0.992483	0.027495	998	-0.119	0.905	-0.0009878
0.75	Non-ultrametric (high extinction)	log10(abs(median PGLS equation error) ~ log10(stemminess)	-0.0606	0.869761	0.0264	998	-2.295	0.0219	0.004254

## Sheet: 4. Tree sizes, med & var
Correlation	Tree type	Method	N	Median error	Variance	Performance (relative to phylo)
0.25	Multiple ultrametric	phylo	50	0.000508271	0.014552	-
0.25	Multiple ultrametric	pgls	50	0.000731922	0.0534719	3.67453
0.25	Multiple ultrametric	ols	50	0.00350141	0.048396	3.32572
0.25	Non-ultrametric (low extinction)	phylo	50	0.00175815	0.0208128	-
0.25	Non-ultrametric (low extinction)	pgls	50	0.00492229	0.0429061	2.06152
0.25	Non-ultrametric (low extinction)	ols	50	0.00247145	0.0417816	2.00749
0.5	Multiple ultrametric	phylo	50	5.1038e-05	0.0117642	-
0.5	Multiple ultrametric	pgls	50	-0.000815628	0.0439624	3.73697
0.5	Multiple ultrametric	ols	50	-0.00190713	0.0394431	3.35281
0.5	Non-ultrametric (low extinction)	phylo	50	-0.000273006	0.0166493	-
0.5	Non-ultrametric (low extinction)	pgls	50	0.000327837	0.0343313	2.06203
0.5	Non-ultrametric (low extinction)	ols	50	-0.000631012	0.0335282	2.01379
0.75	Multiple ultrametric	phylo	50	0.000397884	0.00717166	-
0.75	Multiple ultrametric	pgls	50	-0.00105239	0.0255151	3.55777
0.75	Multiple ultrametric	ols	50	-0.000785235	0.0238557	3.32639
0.75	Non-ultrametric (low extinction)	phylo	50	0.00147222	0.0103046	-
0.75	Non-ultrametric (low extinction)	pgls	50	0.0013845	0.0212775	2.06484
0.75	Non-ultrametric (low extinction)	ols	50	0.00390511	0.0206189	2.00093
0.25	Multiple ultrametric	phylo	250	0.000104819	0.00282407	-
0.25	Multiple ultrametric	pgls	250	-0.00125313	0.0164187	5.81385
0.25	Multiple ultrametric	ols	250	-0.0012478	0.0149733	5.30201
0.25	Non-ultrametric (low extinction)	phylo	250	-0.000676114	0.00393232	-
0.25	Non-ultrametric (low extinction)	pgls	250	-0.000584551	0.0132542	3.37059
0.25	Non-ultrametric (low extinction)	ols	250	-0.000662713	0.0123592	3.14299
0.5	Multiple ultrametric	phylo	250	-0.000262914	0.002205	-
0.5	Multiple ultrametric	pgls	250	0.000925975	0.01317	5.97277
0.5	Multiple ultrametric	ols	250	0.000599638	0.0120538	5.46656
0.5	Non-ultrametric (low extinction)	phylo	250	2.00241e-06	0.00312361	-
0.5	Non-ultrametric (low extinction)	pgls	250	-0.00139316	0.0110629	3.5417
0.5	Non-ultrametric (low extinction)	ols	250	-0.000840517	0.010152	3.25009
0.75	Multiple ultrametric	phylo	250	-0.000158072	0.00132238	-
0.75	Multiple ultrametric	pgls	250	-0.0019402	0.00759946	5.74679
0.75	Multiple ultrametric	ols	250	-0.00106252	0.00691624	5.23013
0.75	Non-ultrametric (low extinction)	phylo	250	-0.000230256	0.00182882	-
0.75	Non-ultrametric (low extinction)	pgls	250	0.00113327	0.00634714	3.47062
0.75	Non-ultrametric (low extinction)	ols	250	0.00095892	0.00584956	3.19854
0.25	Multiple ultrametric	phylo	500	6.0668e-05	0.00140387	-
0.25	Multiple ultrametric	pgls	500	-0.000735856	0.00933755	6.65127
0.25	Multiple ultrametric	ols	500	0.000159903	0.00856825	6.10328
0.25	Non-ultrametric (low extinction)	phylo	500	-2.47042e-05	0.00195173	-
0.25	Non-ultrametric (low extinction)	pgls	500	0.000670751	0.00812095	4.16089
0.25	Non-ultrametric (low extinction)	ols	500	0.000489587	0.00746246	3.82351
0.5	Multiple ultrametric	phylo	500	8.49787e-05	0.00111686	-
0.5	Multiple ultrametric	pgls	500	-0.000213245	0.00752403	6.73679
0.5	Multiple ultrametric	ols	500	-1.07415e-05	0.00689668	6.17508
0.5	Non-ultrametric (low extinction)	phylo	500	-2.56482e-05	0.00153578	-
0.5	Non-ultrametric (low extinction)	pgls	500	-0.000775763	0.00653692	4.25641
0.5	Non-ultrametric (low extinction)	ols	500	-0.000192427	0.00603079	3.92685
0.75	Multiple ultrametric	phylo	500	-5.37424e-05	0.000647094	-
0.75	Multiple ultrametric	pgls	500	0.000783802	0.00451462	6.97677
0.75	Multiple ultrametric	ols	500	-2.55291e-05	0.00415155	6.41568
0.75	Non-ultrametric (low extinction)	phylo	500	-6.32944e-05	0.000896605	-
0.75	Non-ultrametric (low extinction)	pgls	500	-0.000207325	0.00374744	4.17959
0.75	Non-ultrametric (low extinction)	ols	500	-0.000336916	0.00346917	3.86923

## Sheet: 5. Tree sizes, t-tests
Correlation	Tree type	Comparison	N	Estimate	Std. Error	DF	t-value	p-value
0.25	Multiple ultrametric	median abs(PGLS equation error) - abs(phylogenetic error)	50	0.086963	0.002614	999	33.27	<2e-16
0.5	Multiple ultrametric	median abs(PGLS equation error) - abs(phylogenetic error)	50	0.079216	0.002426	999	32.65	<2e-16
0.75	Multiple ultrametric	median abs(PGLS equation error) - abs(phylogenetic error)	50	0.059154	0.001839	999	32.16	<2e-16
0.25	Non-ultrametric (low extinction)	median abs(PGLS equation error) - abs(phylogenetic error)	50	0.043521	0.001863	999	23.36	<2e-16
0.5	Non-ultrametric (low extinction)	median abs(PGLS equation error) - abs(phylogenetic error)	50	0.038596	0.001651	999	23.38	<2e-16
0.75	Non-ultrametric (low extinction)	median abs(PGLS equation error) - abs(phylogenetic error)	50	0.030375	0.001332	999	22.8	<2e-16
0.25	Multiple ultrametric	median abs(OLS equation error) - abs(phylogenetic error)	50	0.07571	0.002307	999	32.82	<2e-16
0.5	Multiple ultrametric	median abs(OLS equation error) - abs(phylogenetic error)	50	0.067984	0.002212	999	30.73	<2e-16
0.75	Multiple ultrametric	median abs(OLS equation error) - abs(phylogenetic error)	50	0.053491	0.001684	999	31.77	<2e-16
0.25	Non-ultrametric (low extinction)	median abs(OLS equation error) - abs(phylogenetic error)	50	0.042142	0.001678	999	25.11	<2e-16
0.5	Non-ultrametric (low extinction)	median abs(OLS equation error) - abs(phylogenetic error)	50	0.038373	0.001536	999	24.98	<2e-16
0.75	Non-ultrametric (low extinction)	median abs(OLS equation error) - abs(phylogenetic error)	50	0.02915	0.00126	999	23.14	<2e-16
0.25	Multiple ultrametric	median abs(PGLS equation error) - abs(phylogenetic error)	250	0.0542066	0.0008598	999	63.05	<2e-16
0.5	Multiple ultrametric	median abs(PGLS equation error) - abs(phylogenetic error)	250	0.0500669	0.0007815	999	64.06	<2e-16
0.75	Multiple ultrametric	median abs(PGLS equation error) - abs(phylogenetic error)	250	0.0365765	0.0006049	999	60.47	<2e-16
0.25	Non-ultrametric (low extinction)	median abs(PGLS equation error) - abs(phylogenetic error)	250	0.0346735	0.0007164	999	48.4	<2e-16
0.5	Non-ultrametric (low extinction)	median abs(PGLS equation error) - abs(phylogenetic error)	250	0.0332172	0.0006498	999	51.12	<2e-16
0.75	Non-ultrametric (low extinction)	median abs(PGLS equation error) - abs(phylogenetic error)	250	0.0241028	0.0004929	999	48.9	<2e-16
0.25	Multiple ultrametric	median abs(OLS equation error) - abs(phylogenetic error)	250	0.0489161	0.0007603	999	64.34	<2e-16
0.5	Multiple ultrametric	median abs(OLS equation error) - abs(phylogenetic error)	250	0.0452572	0.0006871	999	65.86	<2e-16
0.75	Multiple ultrametric	median abs(OLS equation error) - abs(phylogenetic error)	250	0.0335921	0.0005327	999	63.06	<2e-16
0.25	Non-ultrametric (low extinction)	median abs(OLS equation error) - abs(phylogenetic error)	250	0.0318271	0.0006177	999	51.52	<2e-16
0.5	Non-ultrametric (low extinction)	median abs(OLS equation error) - abs(phylogenetic error)	250	0.0294602	0.0005329	999	55.29	<2e-16
0.75	Non-ultrametric (low extinction)	median abs(OLS equation error) - abs(phylogenetic error)	250	0.021866	0.000418	999	52.31	<2e-16
0.25	Multiple ultrametric	median abs(PGLS equation error) - abs(phylogenetic error)	500	0.0418075	0.0005289	999	79.05	<2e-16
0.5	Multiple ultrametric	median abs(PGLS equation error) - abs(phylogenetic error)	500	0.0384578	0.0005002	999	76.89	<2e-16
0.75	Multiple ultrametric	median abs(PGLS equation error) - abs(phylogenetic error)	500	0.0295941	0.0003745	999	79.03	<2e-16
0.25	Non-ultrametric (low extinction)	median abs(PGLS equation error) - abs(phylogenetic error)	500	0.0300985	0.0004694	999	64.12	<2e-16
0.5	Non-ultrametric (low extinction)	median abs(PGLS equation error) - abs(phylogenetic error)	500	0.0277106	0.0004495	999	61.65	<2e-16
0.75	Non-ultrametric (low extinction)	median abs(PGLS equation error) - abs(phylogenetic error)	500	0.0205605	0.0003296	999	62.39	<2e-16
0.25	Multiple ultrametric	median abs(OLS equation error) - abs(phylogenetic error)	500	0.0381491	0.0004341	999	87.88	<2e-16
0.5	Multiple ultrametric	median abs(OLS equation error) - abs(phylogenetic error)	500	0.0346429	0.0004322	999	80.16	<2e-16
0.75	Multiple ultrametric	median abs(OLS equation error) - abs(phylogenetic error)	500	0.0271523	0.0003139	999	86.49	<2e-16
0.25	Non-ultrametric (low extinction)	median abs(OLS equation error) - abs(phylogenetic error)	500	0.0270467	0.0004006	999	67.52	<2e-16
0.5	Non-ultrametric (low extinction)	median abs(OLS equation error) - abs(phylogenetic error)	500	0.0248687	0.0003558	999	69.9	<2e-16
0.75	Non-ultrametric (low extinction)	median abs(OLS equation error) - abs(phylogenetic error)	500	0.01865	0.00027	999	69.07	<2e-16

## Sheet: 6. Supp Fig 1, med & var
Correlation	Tree type	Method	Median error	Variance	Performance (relative to phylo)
0.25	balanced ultrametric	phylo	0.000780426	0.00610779	-
0.25	balanced ultrametric	pgls	0.000987197	0.0218001	3.56922
0.25	balanced ultrametric	ols	0.00116996	0.0214448	3.51106
0.25	imbalanced ultrametric	phylo	0.000286713	0.0100394	-
0.25	imbalanced ultrametric	pgls	-0.00503633	0.0162254	1.61618
0.25	imbalanced ultrametric	ols	-0.000146375	0.0120477	1.20004
0.25	Non-ultrametric (pectinate)	phylo	-0.00134216	0.00884008	-
0.25	Non-ultrametric (pectinate)	pgls	-0.00566227	0.224535	25.3996
0.25	Non-ultrametric (pectinate)	ols	-0.00306734	0.0630226	7.12919
0.5	balanced ultrametric	phylo	-0.000637437	0.00520218	-
0.5	balanced ultrametric	pgls	0.00221487	0.0184411	3.54489
0.5	balanced ultrametric	ols	0.00171228	0.0181041	3.48009
0.5	imbalanced ultrametric	phylo	0.00032076	0.00808347	-
0.5	imbalanced ultrametric	pgls	0.00236699	0.013443	1.66303
0.5	imbalanced ultrametric	ols	-2.74198e-05	0.00993502	1.22905
0.5	Non-ultrametric (pectinate)	phylo	-0.000276778	0.00708063	-
0.5	Non-ultrametric (pectinate)	pgls	-0.00604619	0.199351	28.1544
0.5	Non-ultrametric (pectinate)	ols	0.0023638	0.0533291	7.53169
0.75	balanced ultrametric	phylo	-0.000742204	0.00307535	-
0.75	balanced ultrametric	pgls	-0.000992299	0.0106167	3.45221
0.75	balanced ultrametric	ols	-0.0011722	0.0104145	3.38645
0.75	imbalanced ultrametric	phylo	0.00111104	0.00457871	-
0.75	imbalanced ultrametric	pgls	0.00245259	0.00783335	1.71082
0.75	imbalanced ultrametric	ols	0.0023276	0.0057146	1.24808
0.75	Non-ultrametric (pectinate)	phylo	-3.85554e-05	0.00419657	-
0.75	Non-ultrametric (pectinate)	pgls	0.00356814	0.104459	24.8915
0.75	Non-ultrametric (pectinate)	ols	-0.00228191	0.0306816	7.3111

## Sheet: 7. Supp Fig 1, t-tests
Correlation	Tree type	Comparison	Estimate	Std. Error	DF	t-value	p-value
0.25	balanced ultrametric	median abs(PGLS equation error) - abs(phylogenetic error)	0.047256	0.001104	999	42.82	<2e-16
0.5	balanced ultrametric	median abs(PGLS equation error) - abs(phylogenetic error)	0.043842	0.0009719	999	45.11	<2e-16
0.75	balanced ultrametric	median abs(PGLS equation error) - abs(phylogenetic error)	0.0333148	0.0007602	999	43.82	<2e-16
0.25	imbalanced ultrametric	median abs(PGLS equation error) - abs(phylogenetic error)	0.024212	0.001134	999	21.35	<2e-16
0.5	imbalanced ultrametric	median abs(PGLS equation error) - abs(phylogenetic error)	0.023666	0.001027	999	23.05	<2e-16
0.75	imbalanced ultrametric	median abs(PGLS equation error) - abs(phylogenetic error)	0.0184707	0.0008309	999	22.23	<2e-16
0.25	Non-ultrametric (pectinate)	median abs(PGLS equation error) - abs(phylogenetic error)	0.272709	0.007616	999	35.81	<2e-16
0.5	Non-ultrametric (pectinate)	median abs(PGLS equation error) - abs(phylogenetic error)	0.260721	0.007245	999	35.99	<2e-16
0.75	Non-ultrametric (pectinate)	median abs(PGLS equation error) - abs(phylogenetic error)	0.186368	0.005235	999	35.6	<2e-16
0.25	balanced ultrametric	median abs(OLS equation error) - abs(phylogenetic error)	0.04696	0.00107	999	43.88	<2e-16
0.5	balanced ultrametric	median abs(OLS equation error) - abs(phylogenetic error)	0.0426401	0.0009418	999	45.27	<2e-16
0.75	balanced ultrametric	median abs(OLS equation error) - abs(phylogenetic error)	0.0321651	0.0007476	999	43.02	<2e-16
0.25	imbalanced ultrametric	median abs(OLS equation error) - abs(phylogenetic error)	0.0101961	0.0006068	999	16.8	<2e-16
0.5	imbalanced ultrametric	median abs(OLS equation error) - abs(phylogenetic error)	0.0103405	0.0005374	999	19.24	<2e-16
0.75	imbalanced ultrametric	median abs(OLS equation error) - abs(phylogenetic error)	0.0080372	0.0004356	999	18.45	<2e-16
0.25	Non-ultrametric (pectinate)	median abs(OLS equation error) - abs(phylogenetic error)	0.107283	0.002731	999	39.28	<2e-16
0.5	Non-ultrametric (pectinate)	median abs(OLS equation error) - abs(phylogenetic error)	0.101214	0.002707	999	37.39	<2e-16
0.75	Non-ultrametric (pectinate)	median abs(OLS equation error) - abs(phylogenetic error)	0.07475	0.002141	999	34.91	<2e-16

## Sheet: 8. High extinct 20%, med & var
Correlation	Tree type	Method	Median error	Variance	Performance (relative to phylo)
0.25	Non-ultrametric (high extinction, predict 20%)	phylo	0.00097982	0.00780113	-
0.25	Non-ultrametric (high extinction, predict 20%)	pgls	0.00326564	0.0622956	7.98546
0.25	Non-ultrametric (high extinction, predict 20%)	ols	-0.00147214	0.0343843	4.40761
0.5	Non-ultrametric (high extinction, predict 20%)	phylo	7.96369e-05	0.006302	-
0.5	Non-ultrametric (high extinction, predict 20%)	pgls	0.000252238	0.0491121	7.7931
0.5	Non-ultrametric (high extinction, predict 20%)	ols	0.000479681	0.0264217	4.1926
0.75	Non-ultrametric (high extinction, predict 20%)	phylo	0.000639263	0.00369241	-
0.75	Non-ultrametric (high extinction, predict 20%)	pgls	-0.000728613	0.0285296	7.72655
0.75	Non-ultrametric (high extinction, predict 20%)	ols	0.00126212	0.0157624	4.26886

## Sheet: 9. High extinct 20%, t-tests
Correlation	Tree type	Comparison	Estimate	Std. Error	DF	t-value	p-value
0.25	Non-ultrametric (high extinction, predict 20%)	median abs(PGLS equation error) - abs(phylogenetic error)	0.114337	0.003152	999	36.27	<2e-16
0.5	Non-ultrametric (high extinction, predict 20%)	median abs(PGLS equation error) - abs(phylogenetic error)	0.101468	0.002889	999	35.13	<2e-16
0.75	Non-ultrametric (high extinction, predict 20%)	median abs(PGLS equation error) - abs(phylogenetic error)	0.076568	0.002133	999	35.9	<2e-16
0.25	Non-ultrametric (high extinction, predict 20%)	median abs(OLS equation error) - abs(phylogenetic error)	0.067019	0.001589	999	42.18	<2e-16
0.5	Non-ultrametric (high extinction, predict 20%)	median abs(OLS equation error) - abs(phylogenetic error)	0.056468	0.001463	999	38.61	<2e-16
0.75	Non-ultrametric (high extinction, predict 20%)	median abs(OLS equation error) - abs(phylogenetic error)	0.044053	0.001136	999	38.76	<2e-16

[truncated: 4 more sheets: 10. Supp Fig 3, med & var, 11. Supp Fig 3, t-tests, 12. Fig 3, low quar med & var, 13. Fig 3, low quar t-tests]
