# Supplementary material for: Phylogenetically informed predictions outperform predictive equations in real and simulated data
Source: Nat Commun. 2025 Jul 3;16:6130. doi: 10.1038/s41467-025-61036-1 (PMC12229690; doi:10.1038/s41467-025-61036-1)
Supplement: Supplementary file 4 — Supplementary Data 14 [file 41467_2025_61036_MOESM4_ESM.zip]

Archive with 10 entries (10 files):
- Supplementary Code 2/CS1_data.txt
- Supplementary Code 2/CS1_tree.phy
- Supplementary Code 2/CS2_data.txt
- Supplementary Code 2/CS2_tree.phy
- Supplementary Code 2/CS3_data.txt
- Supplementary Code 2/CS3_tree.phy
- Supplementary Code 2/CS3_tree.phy.trees
- Supplementary Code 2/CS4_data.txt
- Supplementary Code 2/CS4_tree.phy
- Supplementary Code 2/readme.txt
