# Supplementary material for: Phylogenetically informed predictions outperform predictive equations in real and simulated data
Source: Nat Commun. 2025 Jul 3;16:6130. doi: 10.1038/s41467-025-61036-1 (PMC12229690; doi:10.1038/s41467-025-61036-1)
Supplement: Supplementary file 4 — Supplementary Data 14 [file 41467_2025_61036_MOESM4_ESM.zip › Supplementary Code 2/CS1_data.txt]

tip_label	logneo	logadult
Alouatta_palliatus	1.488550717	1.73239376
Aotus_trivirgatus	1.004321374	1.260071388
Arctocebus_calabarensis	0.361727836	0.886490725
Ateles_fusciceps	1.763427994	2.056904851
Ateles_geoffroyi	1.806179974	2.037426498
Callimico_goeldii	0.763427994	1.033423755
Callithrix_geoffroyi	0.568201724	0.892094603
Callithrix_jacchus	0.643452676	0.897627091
Cebus_albifrons	1.526985069	1.851013607
Cebus_capucinus	1.462397998	1.86332286
Cercocebus_torquatus	1.759969858	2.146003934
Chlorocebus_aethiops	1.525044807	1.823995591
Chlorocebus_pygerythrus	1.525044807	1.826074803
Colobus_polykomos	1.579783597	1.982271233
Eulemur_fulvus	1.029383778	1.401400541
Galago_senegalensis	0.361727836	0.681241237
Galagoides_demidoff	0.079181246	0.431363764
Gorilla_gorilla	2.461003022	2.698996061
Homo_sapiens	2.477005427	3.123998558
Hylobates_lar	1.812913357	2.008600172
Lemur_catta	0.943494516	1.408239965
Lepilemur_mustelinus	0.462397998	0.977723605
Loris_tardigradus	0.431363764	0.826074803
Macaca_fascicularis	1.617524535	1.805704704
Macaca_fuscata	1.836007459	1.958993665
Macaca_maura	1.505149978	1.857332496
Macaca_mulatta	1.658011397	1.968015714
Macaca_nemestrina	1.819543936	2.025305865
Nycticebus_coucang	0.602059991	1
Otolemur_crassicaudatus	0.602059991	1.012837225
Otolemur_garnettii	0.602059991	0.898176483
Pan_paniscus	2.18999534	2.527951958
Pan_troglodytes	2.185003556	2.588081136
Papio_cynocephalus	1.866287339	2.228143608
Papio_hamadryas	1.875061263	2.26245109
Papio_papio	1.72427587	2.252853031
Pongo_pygmaeus	2.227012096	2.561995301
Saguinus_oedipus	0.69019608	0.954242509
Saimiri_boliviensis	1.133538908	1.382017043
Saimiri_sciureus	1.182984967	1.380030248
Sapajus_apella	1.553033016	1.851013607
Cephalopachus_bancanus	0.322219295	0.462397998
Trachypithecus_obscurus	1.633468456	1.8162413
Varecia_variegata	1.025305865	1.534026106
Homo_neanderthalensis	2.632457292	3.137833455
Plesiadapis_tricuspidens	NA	0.716837723
Plesiadapis_cookei	NA	0.698970004
Adapis_parisiensis	NA	0.944975908
Notharctus_tenebrosus	NA	0.941511433
Archaeolemur_edwardsi	NA	2.017033339
Archaeolemur_majori	NA	1.968482949
Paralouatta_varonai	NA	1.653212514
Mesopithecus_pentelicus	NA	1.860338007
TheropithecusOmopithecus_brumpti	NA	2.271841607
Ekembo_heseloni	NA	2.223495941
Oreopithecus_bambolii	NA	2.440909082
Sahelanthropus_tchadensis	NA	2.562292864
Ardipithecus_ramidus	NA	2.511883361
Australopithecus_anamensis	NA	2.565257343
Australopithecus_afarensis	NA	2.623766
Australopithecus_garhi	NA	2.653212514
Australopithecus_africanus	NA	2.636631157
Paranthropus_aethiopicus	NA	2.632457292
Paranthropus_boisei	NA	2.690786555
Paranthropus_robustus	NA	2.732591122
Australopithecus_sediba	NA	2.62324929
Homo_rudolfensis	NA	2.875784485
Kenyanthropus_platyops	NA	2.62838893
Homo_habilis	NA	2.78352841
Homo_floresiensis	NA	2.629409599
Homo_georgicus	NA	2.801815169
Homo_naledi	NA	2.736396502
Homo_erectus	NA	3.002141368
Homo_heidelbergensis	NA	3.089666125
