# Supplementary material for: Phylogenetically informed predictions outperform predictive equations in real and simulated data
Source: Nat Commun. 2025 Jul 3;16:6130. doi: 10.1038/s41467-025-61036-1 (PMC12229690; doi:10.1038/s41467-025-61036-1)
Supplement: Supplementary file 4 — Supplementary Data 14 [file 41467_2025_61036_MOESM4_ESM.zip › Supplementary Code 2/CS1_tree.phy]

((Plesiadapis_tricuspidens:4.244507599,Plesiadapis_cookei:6.063631526):9.395406869,(((Adapis_parisiensis:21.18865688,Notharctus_tenebrosus:11.28980791):0.390245598,(((Lepilemur_mustelinus:21.50843864,(Archaeolemur_edwardsi:2.698293076,Archaeolemur_majori:2.697893076):18.80914556):2.186688541,(Varecia_variegata:14.45289088,(Lemur_catta:10.18119108,Eulemur_fulvus:10.18119108):4.271699802):9.242236302):30.67653861,((Arctocebus_calabarensis:37.88607045,(Nycticebus_coucang:15.75176587,Loris_tardigradus:15.75176588):22.13430458):3.003310735,(Galagoides_demidoff:8.857901386,(Galago_senegalensis:8.396563993,(Otolemur_crassicaudatus:0.4282474437,Otolemur_garnettii:0.4282474437):7.96831655):0.4613373921):32.03147981):13.4822846):4.389773267):5.228061432,(Cephalopachus_bancanus:61.04657756,((Paralouatta_varonai:20.5931095,((Alouatta_palliatus:16.81715794,(Ateles_fusciceps:1.412435436,Ateles_geoffroyi:1.412435436):15.4047225):5.200486548,(((Saimiri_boliviensis:2.533017233,Saimiri_sciureus:2.533017234):16.73927328,(Sapajus_apella:4.673470766,(Cebus_albifrons:1.502401242,Cebus_capucinus:1.502401242):3.171069524):14.59881974):1.524181913,(Aotus_trivirgatus:20.1291217,(Saguinus_oedipus:14.80745065,(Callimico_goeldii:11.66958061,(Callithrix_geoffroyi:0.8145879205,Callithrix_jacchus:0.8145879205):10.85499269):3.137870037):5.321671061):0.6673507169):1.221172061):1.105689788):18.48309684,(((Mesopithecus_pentelicus:7.376516117,(Colobus_polykomos:12.36786484,Trachypithecus_obscurus:12.36786484):0.8509380449):5.57744307,((Chlorocebus_pygerythrus:0.8860829432,Chlorocebus_aethiops:0.8860829432):11.47150773,(((Macaca_maura:4.160143717,Macaca_nemestrina:4.160143718):1.40467963,(Macaca_fascicularis:3.996860682,(Macaca_fuscata:2.035986939,Macaca_mulatta:2.035986939):1.960873743):1.567962667):4.142240632,(Cercocebus_torquatus:9.290791396,(TheropithecusOmopithecus_brumpti:1.062496683,(Papio_cynocephalus:2.111566063,(Papio_papio:1.836389225,Papio_hamadryas:1.836389226):0.2751768376):2.916119575):4.263105757):0.4162725849):2.650526697):6.438655279):11.42895523,(Ekembo_heseloni:6.229771259,(Oreopithecus_bambolii:20.0423011,(Hylobates_lar:19.75633469,(Pongo_pygmaeus:16.98752092,(Gorilla_gorilla:9.320351997,((Pan_paniscus:1.739449114,Pan_troglodytes:1.739449114):5.66780298,(Sahelanthropus_tchadensis:0.8190414127,(Ardipithecus_ramidus:2.011541862,(Australopithecus_anamensis:2.182150441,(Australopithecus_afarensis:0.717869245,(Australopithecus_garhi:1.422403032,((Australopithecus_africanus:1.059314927,(Paranthropus_aethiopicus:0.4320610576,(Paranthropus_boisei:0.6990209567,Paranthropus_robustus:0.2961538664):1.041346649):0.9276481526):0.6819295656,(Australopithecus_sediba:1.725364924,((Homo_rudolfensis:1.603754918,Kenyanthropus_platyops:0.5657175452):0.2180418183,(Homo_habilis:1.937611822,(Homo_floresiensis:3.271775045,((Homo_georgicus:0.1173784499,Homo_naledi:0.9232822371):0.2075603099,(Homo_erectus:0.1844804261,(Homo_heidelbergensis:0.4938021088,(Homo_neanderthalensis:0.3563942319,Homo_sapiens:0.3923537264):0.576738936):0.2762707063):0.1527180296):1.940871002):0.6204974939):0.3166511407):0.1699450154):0.2311067408):1.519940199):0.6513292696):0.1543542714):0.03178845998):0.1462029825):0.2264841208):1.913099903):7.66716892):2.768813767):5.78987764):1.01380148):3.66518738):11.38122993):19.44014645):2.942922938):7.343202667);
