# Supplementary material for: Phylogenetically informed predictions outperform predictive equations in real and simulated data
Source: Nat Commun. 2025 Jul 3;16:6130. doi: 10.1038/s41467-025-61036-1 (PMC12229690; doi:10.1038/s41467-025-61036-1)
Supplement: Supplementary file 4 — Supplementary Data 14 [file 41467_2025_61036_MOESM4_ESM.zip › Supplementary Code 2/CS2_data.txt]

tip_label	logbm	loghl
Accipiter_gentilis	2.98957693444849	1.97476820664833
Aquila_chrysaetos	3.5910646070265	2.32014628611105
Buteo_jamaicensis	3.07003786660776	2.03554480097165
Buteo_lineatus	2.7979596437372	1.9568085108888
Buteo_platypterus	2.6232492903979	1.87260782077371
Buteo_regalis	3.06557971472845	2.11922288692358
Buteo_swainsoni	2.98159211721408	2.02042343866936
Buteogallus_meridionalis	2.90741136077459	2.02767571590489
Circus_aeruginosus	2.9106244048892	2.01277397333017
Coragyps_atratus	3.70757017609794	2.36172783601759
Elanus	2.44715803134222	1.85745311703527
Haliaeetus_leucocephalus	3.6159500516564	2.33243845991561
Pseudastur_albicollis	2.90308998699194	2.03402652377511
Leucopternis_semiplumbeus	2.39794000867204	1.74911766235632
Milvus_migrans	2.93951925261862	2.01106269472973
Sagittarius_serpentarius	3.60390183173167	2.29666519026153
Spilornis_cheela	2.75204844781944	2.02321129232889
Aix_galericulata	2.73319726510657	1.83453196546681
Aix_sponsa	2.80277372529198	1.84106212102048
Anas_acuta	3.00259798071991	1.93769337973142
Mareca_americana	2.89200179480854	1.91346062383077
Spatula_clypeata	2.80345711564841	1.88229680093765
Spatula_discors	2.57978359661681	1.79448804665917
Anas_gracilis	2.64957822912025	1.82236425244155
Anas_platyrhynchos	3.06837141803264	1.96564846980059
Anas_poecilorhyncha	3.06295783408451	2.00216606175651
Anas_rubripes	3.09691001300806	1.96591474478251
Mareca_sibilatrix	2.9701143222851	1.93188991602951
Mareca_strepera	2.98587535730839	1.94458136422693
Aythya_affinis	2.91381385238372	1.88888121402882
Aythya_americana	3.03201403415951	1.95911297342423
Aythya_marila	3.00281377922467	1.93329996428734
Aythya_nyroca	2.75891189239797	1.8563058664333
Branta_bernicla	3.0899051114394	2.07620338108877
Branta_canadensis	3.53326351677871	2.30362797638389
Branta_leucopsis	3.2523675144599	2.12933535291649
Bucephala_albeola	2.67486114073781	1.79169064902012
Bucephala_clangula	3.04921802267018	1.9152590932579
Clangula_hyemalis	2.93111871059219	1.85404275323169
Coscoroba_coscoroba	3.68609977199592	2.31701810104811
Cygnus_columbianus	3.83884909073726	2.44404479591808
Cygnus_olor	3.985426474083	2.47639682672533
Dendrocygna_bicolor	2.87098881376058	1.96911291890166
Lophodytes_cucullatus	2.79028516403324	1.83821922190763
Melanitta_fusca	3.2413250712204	1.99312748510571
Melanitta_nigra	3.00838723011416	1.94085253467239
Melanitta_perspicillata	3.05346260492546	1.91884256765956
Mergus_merganser	3.23274206272074	1.98282882271418
Mergus_serrator	3.05499586152914	1.93926958633873
Netta_rufina	3.0484418035504	1.9703933720796
Oxyura_jamaicensis	2.76937732607614	1.83080244889222
Somateria_mollissima	3.33087015150283	2.03063007699656
Tachyeres_patachonicus	3.48600518636224	2.09509957964561
Tadorna_ferruginea	3.04727486738418	2.03706775804256
Tadorna_tadorna	3.01828430842653	2.00906827619222
Archilochus_colubris	0.477121254719662	0.581779045728459
Calypte_anna	0.653212513775344	0.683497317679811
Calypte_costae	0.477121254719662	0.600972895686748
Chlorostilbon_swainsonii	0.633468455579587	0.701136066092527
Collocalia_esculenta	0.903089986991944	0.77451696572855
Selasphorus_rufus	0.544068044350276	0.53655844257153
Selasphorus_sasin	0.491361693834273	0.694605198933569
Streptoprocne_zonaris	1.88536122003151	1.3386556655787
Actophilornis_africanus	2.13672056715641	1.63778982936223
Alle_alle	2.22271647114758	1.60390183173167
Anous_stolidus	2.23678909940929	1.8080420853149
Attagis_gayi	2.49276038902684	1.72189301621496
Cerorhinca_monocerata	2.69196510276736	1.82264745720014
Charadrius_alexandrinus	1.62634036737504	1.45347123372294
Charadrius_dubius	1.58771096501891	1.44855173920158
Charadrius_hiaticula	1.80651913408071	1.49593729103907
Charadrius_melodus	1.72916478969277	1.50099075610799
Charadrius_modestus	1.89209460269048	1.54332290064691
Charadrius_montanus	1.98113878264066	1.60271094495756
Charadrius_morinellus	2.03542973818455	1.60049643433133
Charadrius_semipalmatus	1.66978161520854	1.47518069610441
Charadrius_vociferus	1.99137376978741	1.6048917489221
Charadrius_wilsonia	1.74115159885179	1.51450347981434
Haematopus_ater	2.85973856619715	1.93951925261862
Haematopus_finschi	2.74350976472843	1.88705437805096
Haematopus_palliatus	2.75358305889291	1.91629599456313
Haematopus_unicolor	2.82672252016899	1.9223101632144
Himantopus_himantopus	2.20682587603185	1.75007105179437
Larus_canus	2.63548374681491	1.97201759867402
Larus_glaucescens	3.07188200730613	2.12885142334678
Larus_marinus	3.2197154758555	2.18130038026682
Phaetusa_simplex	2.37106786227174	1.83403901815947
Pluvialis_dominica	2.17801718009172	1.65122954092684
Recurvirostra	2.48239712225334	1.84076456785968
Rostratula_benghalensis	2.08278537031645	1.64038204470957
Rynchops_niger	2.40483371661994	1.88346269286444
Stercorarius_pomarinus	2.86923171973098	2.04192535613201
Stercorarius_skua	3.10414555055401	2.08407556777867
Sterna_hirundo	2.14301480025409	1.73662753329173
Sterna_sumatrana	2.02530586526477	1.6662370958958
Uria_aalge	2.99673051543515	1.94788689664877
Vanellus_vanellus	2.33445375115093	1.79197120102077
Irediparra	2.11394335230684	1.65638571905869
Butorides_striata	2.2718416065365	1.84040185907981
Ciconia_ciconia	3.55278985019278	2.45024910831936
Egretta_novaehollandiae	2.75815462196739	2.04723591545968
Eudocimus_albus	3.01535975540921	2
Ixobrychus	2.10720996964787	1.74585519517373
Nycticorax_nycticorax	2.90848501887865	2.06983453223638
Theristicus_caudatus	3.23704079137919	2.06807448990765
Threskiornis	3.20574554094266	2.09621458534641
Tigrisoma_lineatum	2.91009054559407	2.03342375548695
Chalcophaps	2.13353890837022	1.50576995627231
Columba_livia	2.54707110947548	1.65079303965193
Columba_oenas	2.48000694295715	1.63888842470508
Oena_capensis	1.60852603357719	1.32878720035453
Buceros_bicornis	3.41346741298582	2.08203098126701
Coracias	2.23299611039215	1.73615737527313
Falco_berigora	2.77342072329061	1.92132224358382
Falco_columbarius	2.27989498001164	1.67997269427742
Falco_mexicanus	2.7481880270062	1.85296769102882
Falco_novaeseelandiae	2.72509452108147	1.86799751034495
Falco_sparverius	2.06258198422816	1.62961344537818
Micrastur_ruficollis	2.29225607135648	1.69205336503408
Bonasa_umbellus	2.74225366990659	1.71561899002702
Callipepla_californica	2.26951294421792	1.99202302776385
Callipepla_gambelii	2.22010808804005	1.52403893196064
Centrocercus_urophasianus	3.2417954312952	1.93171206705676
Dendragapus_obscurus	3.08350261983027	1.86015826131828
Leipoa_ocellata	3.30856441356124	2.02213957039839
Lophura_diardi	3.15228834438306	1.86344182861371
Megapodius_eremita	2.85186960072977	1.6787004349983
Megapodius_freycinet	2.8109042806687	1.80767030123048
Meleagris_gallopavo	3.78175537465247	2.16873312893408
Numida_meleagris	3.11360915107303	1.9494875899465
Ortalis_vetula	2.75050839485135	1.78901632679337
Pauxi_pauxi	3.55630250076729	2.03778494175364
Pavo_cristatus	3.67815403801044	2.10642889479341
Phasianus_colchicus	3.05499586152914	1.88235374638871
Syrmaticus_reevesii	2.97726621242729	1.84060787900929
Amaurornis_phoenicurus	2.25527250510331	1.68331726192188
Anurolimnas_viridis	1.77815125038364	1.43328968519503
Eurypyga_helias	2.32221929473392	1.70757017609794
Fulica_americana	2.82564245375332	1.85654764485675
Gallicrex_cinerea	2.70156798505593	1.8161086707399
Antigone_canadensis	3.48770386316373	2.35793484700045
Heliornis_fulica	2.12057393120585	1.55750720190566
Porphyrio_martinica	2.40993312333129	1.70901541697212
Porphyrio_porphyrio	3.03782475058834	1.94755624819112
Porzana_pusilla	1.54900326202579	1.44005854314966
Psophia_crepitans	3.0111473607758	1.82497146112369
Psophia_viridis	3.02978947083186	1.87540856007706
Rallus_longirostris	2.45178643552429	1.7498444893335
Agelaius_phoeniceus	1.81491318127507	1.44244841093007
Dives_dives	1.92116605063774	1.48022259858448
Dolichonyx_oryzivorus	1.49899936358015	1.32801243885559
Euphagus_carolinus	1.78722425233043	1.43568513794163
Euphagus_cyanocephalus	1.79692107533017	1.43759203225396
Geothlypis_trichas	0.970479708310011	1.12024479554637
Icteria_virens	1.39328265055936	1.28765246219138
Icterus_bullockii	1.57863920996807	1.31132995230379
Icterus_galbula	1.51454775266029	1.32756326018728
Icterus_graduacauda	1.62531245096167	1.38219721037745
Icterus_gularis	1.77158748088126	1.44901531634779
Icterus_icterus	1.88874096068289	1.47654180902743
Icterus_spurius	1.29885307640971	1.26505378850401
Junco_hyemalis	1.27357994567621	1.26028013323394
Melospiza_lincolnii	1.22010808804005	1.20763436738896
Melospiza_melodia	1.30102999566398	1.23927444702326
Microligea_palustris	1.12057393120585	1.18780263871842
Molothrus_aeneus	1.75511226639507	1.40582428215026
Molothrus_ater	1.65481804049076	1.3696177958765
Oporornis_agilis	1.12385164096709	1.19562294358694
Geothlypis_formosa	1.14612803567824	1.19089171692217
Geothlypis_philadelphia	1.06694678963061	1.15503222879097
Geothlypis_tolmiei	1.01703333929878	1.1360860973841
Setophaga_americana	0.934498451243568	1.10544205480169
Setophaga_pitiayumi	0.857332496431269	1.10516942799933
Passerculus_sandwichensis	1.3021143769562	1.2464985807958
Phaenicophilus_palmarum	1.48429983934679	1.31737675042386
Pooecetes_gramineus	1.41143263101659	1.30422715211137
Quiscalus_major	2.31386722036915	1.62255938638959
Quiscalus_mexicanus	2.06445798922692	1.5165353738958
Quiscalus_nicaraguensis	1.67942789661212	1.41680687182294
Quiscalus_quiscula	2.03694811219528	1.49468322057118
Spindalis_zena	1.32428245529769	1.284129819589
Sturnella_magna	1.88081359228079	1.49283020567869
Sturnella_neglecta	2.00302947055362	1.48736819366034
Leiothlypis_celata	0.973127853599699	1.0927206446841
Leiothlypis_peregrina	0.949390006644913	1.10487104634424
Leiothlypis_ruficapilla_ruficapilla	0.919078092376074	1.09725730969342
Leiothlypis_virginiae	0.913813852383717	1.12352498094273
Cardellina_canadensis	0.999456792322048	1.12811643283552
Setophaga_citrina	1.03342375548695	1.14637613307539
Cardellina_pusilla	0.834329856597862	1.06032002868829
Xanthocephalus_xanthocephalus	1.85793526471943	1.48992334090935
Zonotrichia_albicollis	1.38738982633873	1.26164345331189
Zonotrichia_atricapilla	1.50718097726024	1.29781520469305
Zonotrichia_capensis	1.31875876262441	1.23954972084047
Zonotrichia_querula	1.57287160220048	1.33054904651082
Podiceps_nigricollis	2.58658730467176	1.82925551520756
Podilymbus	2.55388302664387	1.84484980080664
Tachybaptus	2.11394335230684	1.72574833299555
Fulmarus_glacialis	2.81224469680037	2.06591566818859
Oceanites_oceanicus	1.46089784275655	1.33621505462871
Oceanodroma_leucorhoa	1.61660678016791	1.54051716959257
Pelecanoides	2.37839790094814	1.71617034785985
Thalassarche_melanophris	3.59350758933177	2.46538285144842
Amazona_albifrons	2.31386722036915	1.64394591274807
Amazona_amazonica	2.56820172406699	1.73878055848437
Amazona_farinosa	2.79657433321043	1.8059084550742
Amazona_leucocephala	2.35602585719312	1.68511446904654
Amazona_ochrocephala	2.64345267648619	1.75947142364275
Cacatua_galerita	2.89762709129044	1.91121089313755
Cacatua_sanguinea	2.72015930340596	1.83397537127991
Eclectus_roratus	2.74896286125616	1.80340589865656
Micropsitta_pusio	1.14612803567824	1.12057393120585
Nestor_notabilis	2.92324401863028	1.88231578358433
Bubo_scandiacus	3.25671774597749	2.14884934295922
Bubo_virginianus	3.03996902686746	2.12539016816574
Tyto_alba	2.56030524322096	1.99352440316707
Phalacrocoracidae	3.13956426617585	1.96629820706315
Trogon_collaris	1.80753502806885	1.45086469237977
Apus_affinis	1.55630250076729	1.00216606175651
Anthracothorax_dominicus	0.707570176097936	0.779596491257824
Hemiprocne	1.84571801796666	1.39654803798713
Chaetura	1.37291200297011	0.972665592266111
Phaethornis_augusti	0.778151250383644	0.736396502276642
Phaethornis_bourcieri	0.633468455579587	0.701567985055927
Caprimulgus_macrurus	1.8208579894397	1.58726184969253
Aegotheles	1.89486965674525	1.57749179983723
Milvago_chimango	2.47129171105894	1.81184300617648
Myiopsitta_monachus	2.07918124604762	1.48572142648158
Melopsittacus_undulatus	1.46538285144842	1.28216877830464
Strix_nebulosa	2.94939000664491	2.12192078556304
Ninox	2.32837960343874	1.74382322160375
Megascops_kennicottii	2.28330122870355	1.71441359228712
Asio_flammeus	2.4983105537896	1.94885290619971
Psiloscops_flammeolus	1.81690383937566	1.58500927990246
Athene	2.19312459835446	1.74390155048518
Otus_lempiji	2.15228834438306	1.73846343946195
Trogon_personatus	1.80208925788173	1.44762309776029
Pharomachrus_pavoninus	2.25527250510331	1.65350194696293
Rhyticeros_undulatus	3.40053798939195	2.08328756932728
Megaceryle_torquata	2.50105926221775	1.77582881446461
Syma_torotoro	1.57634135020579	1.40739090447073
Phoeniculus_purpureus	1.93751789201735	1.51785541893003
Upupa_epops	1.81954393554187	1.50906804501716
Todus_angustirostris	0.8750612633917	1.13640344813399
Momotus_momota	2.04921802267018	1.58849580100721
Dacelo_novaeguineae	2.49554433754645	1.83486557990004
Tockus_nasutus	2.26245108973043	1.68394713075151
Eocoracias_brachyptera	NA	1.64884770837289
Primobucco_perneri	NA	1.44180731295812
Paracoracias_occidentalis	NA	1.63998424804159
Geranopterus_alatus	NA	1.67851837904011
Quasisyndactylus_longibrachis	NA	1.19865708695442
Brachypteracias_langrandi	NA	1.67577834167409
Psittacopes_lepidus	NA	1.26775821665137
Plesiocathartes_kelleri	NA	1.69722934275972
Plesiocathartes_wyomingensis	NA	1.79239168949825
Rupelramphastoides_knopfi	NA	1.06069784035361
Capitonides_protractus	NA	1.41497334797082
Eoglaucidium_pallas	NA	1.6595087306277
Anneavis_anneae	NA	1.61172330800734
Sandcoleus_copiosus	NA	1.66228551572213
Sandcoleidae_indet	NA	1.61489721603313
Masillacolius_brevidactylus	NA	1.29446622616159
Chascacocolius_oscitans	NA	1.42406452541749
Eocolius_walkeri	NA	1.34242268082221
Palaeospiza_bella	NA	1.3654879848909
Oligocolius_psittacocephalon	NA	1.39794000867204
Coliiformes_indet	NA	1.41161970596323
Primocolius_sigei	NA	1.37106786227174
Primozygodactylus_danielsi	NA	1.22444673033626
Pseudastur_macrocephalus	NA	1.462896900288
Primozygodactylus_major	NA	1.46239799789896
Eozygodactylus_americanus	NA	1.22530928172586
Zygodactylus_grandis	NA	1.26245108973043
Zygodactylus_luberonensis	NA	1.23552844690755
Primozygodactylus_ballmanni	NA	1.31175386105575
Serudaptus_pohli	NA	1.58433122436753
Phirriculus_pinicola	NA	1.33041377334919
Cyrilavis_olsoni	NA	1.45939248775923
Mopsitta_tanta	NA	1.82607480270083
Psuedasturidae_indet	NA	1.46239799789896
Paleotodus_itardiensis	NA	1.26007138798507
Paleotodus_emryi	NA	1.32014628611105
Primotrogon_wintersteini	NA	1.4345689040342
Messelirrisor_parvus	NA	1.11058971029925
Messelirrisor_halcyrostris	NA	1.16435285578444
Messelirrisor_grandis	NA	1.29446622616159
Messelastur_gratulator	NA	1.56348108539441
