# Supplementary material for: Phylogenetically informed predictions outperform predictive equations in real and simulated data
Source: Nat Commun. 2025 Jul 3;16:6130. doi: 10.1038/s41467-025-61036-1 (PMC12229690; doi:10.1038/s41467-025-61036-1)
Supplement: Supplementary file 4 — Supplementary Data 14 [file 41467_2025_61036_MOESM4_ESM.zip › Supplementary Code 2/CS2_tree.phy]

((((Pauxi_pauxi:9.37629,Ortalis_vetula:9.37629):58.77367,(Leipoa_ocellata:24.3051,(Megapodius_freycinet:0.61393,Megapodius_eremita:0.61393):23.69117):43.84486,(Numida_meleagris:46.33628,((Callipepla_gambelii:1.76702,Callipepla_californica:1.76702):38.12418,(Pavo_cristatus:35.84266,((Syrmaticus_reevesii:17.07713,(Phasianus_colchicus:14.33,Lophura_diardi:14.33):2.74713):11.40941,(Meleagris_gallopavo:19.95726,(Bonasa_umbellus:11.99919,(Dendragapus_obscurus:6.3251,Centrocercus_urophasianus:6.3251):5.67409):7.95807):8.52928):7.35612):4.04854):6.44508):21.81368):15.22497,(((Tadorna_ferruginea:8.08271,Tadorna_tadorna:8.08271):7.76872,(Aix_galericulata:7.46,Aix_sponsa:7.46):8.39143):19.62672,(Dendrocygna_bicolor:34.91688,((Oxyura_jamaicensis:34.04907,(Coscoroba_coscoroba:20.93416,((Cygnus_olor:7.83707,Cygnus_columbianus:7.83707):12.99293,(Branta_bernicla:2.93933,(Branta_canadensis:1.19621,Branta_leucopsis:1.19621):1.74312):17.89067):0.10416):13.11491):0.28927,(Anas_poecilorhyncha:12.63156,((Somateria_mollissima:11.93197,((Bucephala_albeola:9.685,Bucephala_clangula:9.685):1.77818,(Lophodytes_cucullatus:8.65522,(Mergus_serrator:2.39763,Mergus_merganser:2.39763):6.25759):2.80796,(Melanitta_fusca:10.91907,Melanitta_perspicillata:10.91907,Melanitta_nigra:10.91907):0.54411):0.46879):0.39319,(Clangula_hyemalis:10.71179,((Netta_rufina:9.1822,(Aythya_nyroca:4.04537,(Aythya_americana:3.18423,(Aythya_affinis:0.86,Aythya_marila:0.86):2.32423):0.86114):5.13683):1.34504,((Mareca_strepera:5.45,(Mareca_sibilatrix:0.82,Mareca_americana:0.82):4.63):4.03469,(Tachyeres_patachonicus:7.59274,(Spatula_clypeata:1.78916,Spatula_discors:1.78916):5.80358):1.89195,((Anas_rubripes:1.14667,Anas_platyrhynchos:1.14667):6.22333,(Anas_acuta:5.50356,Anas_gracilis:5.50356):1.86644):2.11469):1.04255):0.18455):1.61337):0.3064):21.70678):0.57854):0.56127):47.89678):7.459809694,(Alle_alle:77.07892446,((Caprimulgus_macrurus:74.54396,(Aegotheles:60.39195,((Hemiprocne:36.47227,(Streptoprocne_zonaris:29.98594,Chaetura:29.98594,(Apus_affinis:16.38654,Collocalia_esculenta:16.38654):13.5994):6.48633):16.06447,((Phaethornis_augusti:7.02253,Phaethornis_bourcieri:7.02253):14.84523,(Anthracothorax_dominicus:20.073,(Chlorostilbon_swainsonii:13.86065,(Archilochus_colubris:4.1855,((Selasphorus_sasin:1.09981,Selasphorus_rufus:1.09981):1.33675,(Calypte_anna:1.62587,Calypte_costae:1.62587):0.81069):1.74894):9.67515):6.21235):1.79476):30.66898):7.85521):14.15201):1.706602402,((((Podilymbus:37.4623,(Podiceps_nigricollis:17.2115,Tachybaptus:17.2115):20.2508):34.97254,((Oena_capensis:14.36744,Chalcophaps:14.36744):17.78078,(Columba_livia:11.22236,Columba_oenas:11.22236):20.92586):40.28662):0.12823,((((Antigone_canadensis:43.91576,(Psophia_crepitans:2.802,Psophia_viridis:2.802):41.11376):16.91959,(Heliornis_fulica:43.55608,(Rallus_longirostris:33.27043,(Fulica_americana:32.82953,((Porphyrio_porphyrio:15.11153,Porphyrio_martinica:15.11153):16.73177,((Anurolimnas_viridis:30.05411,Porzana_pusilla:30.05411):0.12789,(Amaurornis_phoenicurus:10.86111,Gallicrex_cinerea:10.86111):19.32089):1.6613):0.98623):0.4409):10.28565):17.27927):9.05743,(Eurypyga_helias:68.6762,((Thalassarche_melanophris:56.17225,(Oceanodroma_leucorhoa:44.39239,Oceanites_oceanicus:44.39239,(Pelecanoides:38.46898,Fulmarus_glacialis:38.46898):5.92341):11.77986):11.59693,(Phalacrocoracidae:65.4015,(Ciconia_ciconia:64.33646,((Threskiornis:41.9,(Theristicus_caudatus:23.06,Eudocimus_albus:23.06):18.84):22.06385,((Ixobrychus:31.0141,Tigrisoma_lineatum:31.0141):5.97941,(Butorides_striata:32.88555,Nycticorax_nycticorax:32.88555,Egretta_novaehollandiae:32.88555):4.10796):26.97034):0.37261):1.06504):2.36768):0.90702):1.21658):2.05146,((Attagis_gayi:48.1341,(Rostratula_benghalensis:41.50343,(Irediparra:37.6,Actophilornis_africanus:37.6):3.90343):6.63067):22.37545,((Stercorarius_pomarinus:1.81545,Stercorarius_skua:1.81545):56.03455,(Cerorhinca_monocerata:50.91248,(Uria_aalge:44.06018,(Anous_stolidus:26.18161,((Larus_canus:2.2561,(Larus_glaucescens:0.24174,Larus_marinus:0.24174):2.01436):20.78222,(Phaetusa_simplex:22.23114,(Sterna_sumatrana:8.41788,(Rynchops_niger:7.90504,Sterna_hirundo:7.90504):0.51284):13.81326):0.80718):3.14329):17.87857):6.8523):6.93752):12.65955,(((Recurvirostra:27.9153,Himantopus_himantopus:27.9153):2.04235,(Haematopus_ater:27.71148,(Haematopus_palliatus:23.65678,(Haematopus_finschi:0.14579,Haematopus_unicolor:0.14579):23.51099):4.0547):2.24617):18.02587,(Pluvialis_dominica:46.10432,((Vanellus_vanellus:43.79196,(Charadrius_alexandrinus:11.87836,(Charadrius_wilsonia:11.09318,Charadrius_montanus:11.09318):0.78518):31.9136):0.78417,(Charadrius_modestus:42.85223,(Charadrius_morinellus:31.62842,(Charadrius_dubius:24.10881,(Charadrius_vociferus:15.97054,(Charadrius_semipalmatus:14.07265,(Charadrius_melodus:9.88467,Charadrius_hiaticula:9.88467):4.18798):1.89789):8.13827):7.51961):11.22381):1.7239):1.52819):1.8792):22.52603):1.43469):0.61883):2.528652909,((Sagittarius_serpentarius:60.6883,Coragyps_atratus:60.6883,(Elanus:41.5833,(Spilornis_cheela:39.77028,(Circus_aeruginosus:30.88631,(Aquila_chrysaetos:28.46618,(Accipiter_gentilis:27.9442,((Haliaeetus_leucocephalus:24.78676,Milvus_migrans:24.78676):1.27875,(Buteogallus_meridionalis:11.5,(Pseudastur_albicollis:5.485,(Leucopternis_semiplumbeus:5.18,(Buteo_lineatus:4.88,(Buteo_platypterus:4.55,(Buteo_swainsoni:3.1,(Buteo_regalis:2.61312,Buteo_jamaicensis:2.61312):0.48688):1.45):0.33):0.3):0.305):6.015):14.56551):1.87869):0.52198):2.42013):8.88397):1.81302):19.105):9.712497003,((Tyto_alba:66.5907,((Athene:31.5205,Ninox:31.5205):19.29917,(Otus_lempiji:45.31247,Asio_flammeus:45.31247,(Psiloscops_flammeolus:28.49775,(Megascops_kennicottii:27.16976,(Bubo_virginianus:26.50577,Bubo_scandiacus:26.50577,Strix_nebulosa:26.50577):0.66399):1.32799):16.81472):5.5072):15.77103):1.848932,((Primocolius_sigei:19.2,Coliiformes_indet:11.4,Oligocolius_psittacocephalon:31.8,Palaeospiza_bella:22.5,Eocolius_walkeri:2,Chascacocolius_oscitans:6.4,Masillacolius_brevidactylus:10.4,Sandcoleidae_indet:11.4,Sandcoleus_copiosus:6.1,Anneavis_anneae:6.1,Eoglaucidium_pallas:7.9):9.5115,((Plesiocathartes_wyomingensis:22,Plesiocathartes_kelleri:4):9.2734,((Primotrogon_wintersteini:5.5,(Pharomachrus_pavoninus:25.19825,(Trogon_collaris:9.44,Trogon_personatus:9.44):15.75825):8.70175):29.96078,(((Tockus_nasutus:45.34569,(Rhyticeros_undulatus:44.33401,Buceros_bicornis:44.33401):1.01168):16.99106,(Messelirrisor_parvus:8.2,Messelirrisor_grandis:8.2,Messelirrisor_halcyrostris:8.2,((Phoeniculus_purpureus:22,Phirriculus_pinicola:5):10.9066,Upupa_epops:32.9066):15.6934):13.73675):1.46423,(Quasisyndactylus_longibrachis:17.72276,(Capitonides_protractus:20.1,Rupelramphastoides_knopfi:5.5):28.82276,(Brachypteracias_langrandi:62.32073,(Coracias:55,Geranopterus_alatus:21.1,Paracoracias_occidentalis:10,Primobucco_perneri:14.6,Eocoracias_brachyptera:14.6):7.32173,((Todus_angustirostris:33.9,Paleotodus_emryi:0.6,Paleotodus_itardiensis:5.5):10.3024,(Momotus_momota:40.82853,(Megaceryle_torquata:26.25237,(Dacelo_novaeguineae:12.0331,Syma_torotoro:12.0331):14.21927):14.57616):3.37387):18.11933):0.40103):1.07822):0.0598):0.41262):1.6381):2.528132):1.961165003,(Psittacopes_lepidus:18.03730797,(Micrastur_ruficollis:38.30277,(Milvago_chimango:22.0403,(Falco_berigora:7.91334,(Falco_sparverius:6.96076,(Falco_mexicanus:5.3569,Falco_novaeseelandiae:5.3569,Falco_columbarius:5.3569):1.60386):0.95258):14.12696):16.26247):27.73453797,((Cyrilavis_olsoni:7.2,Mopsitta_tanta:7.2,Psuedasturidae_indet:7.2,Messelastur_gratulator:15.4,(Nestor_notabilis:42.32691,((Cacatua_galerita:9.57435,Cacatua_sanguinea:9.57435):25.20409889,((Melopsittacus_undulatus:23.77256,(Eclectus_roratus:20.10573,Micropsitta_pusio:20.10573):3.66683):8.403386667,(Myiopsitta_monachus:24.06136,((Amazona_leucocephala:3.72653,Amazona_albifrons:3.72653):3.33241,(Amazona_ochrocephala:6.29006,(Amazona_farinosa:6.1164,Amazona_amazonica:6.1164):0.17366):0.76888):17.00242):8.114586667):2.602502222):7.548461111):13.47309):10.20079667,(Primozygodactylus_danielsi:7.8,Pseudastur_macrocephalus:7.8,Primozygodactylus_major:15.4,Eozygodactylus_americanus:5.5,Zygodactylus_grandis:5.5,Zygodactylus_luberonensis:27.4,Primozygodactylus_ballmanni:7.8,Serudaptus_pohli:15.4,(((Pooecetes_gramineus:5.61,(Passerculus_sandwichensis:3.83421,(Melospiza_melodia:2.35048,Melospiza_lincolnii:2.35048):1.48373):1.77579):3.21243,(Junco_hyemalis:4.53679,(Zonotrichia_capensis:4.09593,(Zonotrichia_atricapilla:2.19767,(Zonotrichia_albicollis:1.49937,Zonotrichia_querula:1.49937):0.6983):1.89826):0.44086):4.28564):5.55445,((Spindalis_zena:11.9778,(Microligea_palustris:9.4,Phaenicophilus_palmarum:9.4):2.5778):1.98739,((Leiothlypis_peregrina:3.1682,(Leiothlypis_ruficapilla_ruficapilla:1.2,(Leiothlypis_virginiae:1.12716,Leiothlypis_celata:1.12716):0.07284):1.9682):3.22896,(Oporornis_agilis:4.05653,((Geothlypis_philadelphia:1.04693,Geothlypis_tolmiei:1.04693):2.05852,(Geothlypis_trichas:3.05438,Geothlypis_formosa:3.05438):0.05107):0.95108):2.34063,((Cardellina_canadensis:3.20876,Cardellina_pusilla:3.20876):2.64922,(Setophaga_citrina:3.87256,(Setophaga_pitiayumi:0.39318,Setophaga_americana:0.39318):3.47938):1.98542):0.53918):7.56803,(Icteria_virens:11.71672,((Xanthocephalus_xanthocephalus:9.75126,(Dolichonyx_oryzivorus:8.40119,(Sturnella_magna:2.49631,Sturnella_neglecta:2.49631):5.90488):1.35007):0.76959,(((Icterus_spurius:4.36655,Icterus_icterus:4.36655):0.99929,(Icterus_graduacauda:3.54058,(Icterus_galbula:1.74006,(Icterus_gularis:1.63791,Icterus_bullockii:1.63791):0.10215):1.80052):1.82526):3.54704,(Agelaius_phoeniceus:6.41674,((Molothrus_ater:0.8782,Molothrus_aeneus:0.8782):4.93358,(Dives_dives:4.51175,((Euphagus_carolinus:2.08693,Euphagus_cyanocephalus:2.08693):0.96338,(Quiscalus_quiscula:2.02188,(Quiscalus_nicaraguensis:1.1756,(Quiscalus_major:0.32383,Quiscalus_mexicanus:0.32383):0.85177):0.84628):1.02843):1.46144):1.30003):0.60496):2.49614):1.60797):1.19587):2.24847):0.41169):41.42312):10.20079667):0.03651129944):4.363489037):4.690925906):1.158839493):0.8283620593):13.75581523);
