# Supplementary material for: Phylogenetically informed predictions outperform predictive equations in real and simulated data
Source: Nat Commun. 2025 Jul 3;16:6130. doi: 10.1038/s41467-025-61036-1 (PMC12229690; doi:10.1038/s41467-025-61036-1)
Supplement: Supplementary file 4 — Supplementary Data 14 [file 41467_2025_61036_MOESM4_ESM.zip › Supplementary Code 2/CS3_data.txt]

tip_label	log_Khz	log_file
Acant_acuta	0.963315511	0.342422681
Acant_munchique	1.322219295	0.322219295
Acant_planada	1.431363764	0.079181246
Acanthodis_sp	1.342422681	0.414973348
Aemasia_sp	1.120573931	0.431363764
Amber_sp1	1.669130847	-0.301029996
Ancist_circum	1.491361694	0.380211242
Ancist_excel	1.06069784	0.36361198
Arach_arach	1.870403905	0.146128036
Arach_chicoral	1.889301703	0.041392685
Artio_artius	1.609594409	0.243038049
Artio_captivus	1.62324929	0.217483944
Artio_tinae	1.549003262	0.230448921
Balboana_tibialis	1.204119983	0.5289167
Champ_walkeri	1.123851641	0.447158031
Chib_nigrospecula	0.974050903	0.482873584
Chondrodel	1.064457989	0.414973348
Cocconotus_189	1.492760389	0.198657087
Cono_saltator	1.814979684	0.041392685
Cop_brevirostris	1.193124598	0.505149978
Cop_gorgonensis	1.354108439	0.29666519
Cop_gracilis1	1.31386722	0.301029996
Cop_gracilis2	1.217483944	0.184691431
Cop_rhinoceros	0.939519253	0.579783597
Creambow	1.103803721	0.322219295
Daed_waehnerorum	1.51851394	0.176091259
Diacant_granosa	1.330413773	0.161368002
Doc_chlorops	1.380211242	0.301029996
Doc_gausodontus	1.352182518	0.322219295
Doc_gigliotosi	1.361727836	0.342422681
Drep_angustel	1.86332286	0.004321374
Eschatoceras_sp	1.806179974	-0.13076828
Eub_aethiops	1.334453751	0.457881897
Eub_chlorodyction	1.436162647	0.477121255
Gnathoclita_sodalis	1.212187604	0.480006943
Graminofolium_sp	1.442479769	0.161368002
Haesch_ecuadorica	1.819543936	-0.045757491
Haesch_sp	2.02325246	0.041392685
Homor_stigmaticus	1.053078443	0.204119983
Isch_gracilis	1.178976947	0.397940009
Kaw_mirla	1.848189117	-0.468521083
Kaw_yarraga	1.605305046	-0.327902142
Leurop_modestus	1.361727836	0.204119983
Liliania_sp	1.532754379	-0.017728767
Macrochiton	1.139879086	0.45331834
Myopo_nsp	1.8162413	0.301029996
Myopo_speciosum	1.920645001	0.28780173
Mystron_sp2	1.245512668	0.204119983
Nastonotus_foreli	1.361727836	0.322219295
Neocon_affinis	1.079181246	0.531478917
nr_Subria_sp1	1.804820679	0.247973266
nr_Subria_sp2	1.437750563	0.187520721
nr_Subria_sp3	1.404833717	0.155336037
Panacant_boyaca	0.860338007	0.811575006
Panacant_cuspidatus	1.037426498	0.73239376
Panacant_gibbosus	0.806179974	0.716003344
Panacant_intensus	1.06069784	0.651278014
Panacant_lacrimans	0.85308953	0.73479983
Panacant_pallicornis	0.672097858	0.797267541
Panacant_varius_gor	0.965671971	0.712649702
Panacant_varius_nar	1.010299957	0.568201724
Panoplos_specularis	0.69019608	0.635483747
Paras_cord	1.431363764	0.431363764
Pemba_cochleata	1.283301229	0.146128036
Phlugis_poecilla	1.677606953	-0.22184875
Phym_jacintotopus	1.227886705	0.436162647
Pristonotus_tuberosus	1.002597981	0.707570176
Promeca_perakana	0.939519253	0.698970004
Promeca_sumatrana	0.929418926	0.826074803
Rag_pulchella	1.36361198	0.324282455
Sco_carinulatus	1.447158031	0.250420002
Sco_impresopunctatus	1.42975228	0.278753601
Sco_mucronatus	1.447158031	0.301029996
Stethar_exarmata	1.358886204	0.462397998
Sup_aequoreus	2.170261715	-0.22184875
Sup_piercei	2.11058971	-0.15490196
Sup_undulus	2.068185862	-0.13076828
Teleu_akratonos	1.342422681	0.176091259
Teleu_castaneus	1.624282096	0.146128036
Teleu_fasciatus	1.382017043	0.079181246
Tet_viridissima	1.080265627	0.380211242
Trich_pilosula	1.227886705	0.23299611
Trien_atrosignatus	1.348304863	0.442479769
Tympano_arcufolium	-0.22184875	1.113943352
Typo_bolivari	1.173186268	0.414973348
Typo_egregium	1.255272505	0.531478917
Typo_erosifolium	1.264817823	0.51851394
Typo_morrisi	1.311753861	0.380211242
Typo_mortuifolium	0.973127854	0.477121255
Typo_onkiosternum	1.322219295	0.414973348
Typo_trapeziforme	1.365487985	0.342422681
Typo_zingara	1.294466226	0.62324929
Uchu_amacayaca	1.563481085	-0.161150909
Uchu_halticos	1.626340367	-0.148741651
Mecopoda_elongata	NA	0.72427587
Nesonotus_vulneratus	NA	0.505149978
Nesonotus_caeruloglobus	NA	0.491361694
Karukerana_aguilari	NA	0.638489257
Xerophyllopteryx_fumosa	NA	0.673941999
Mygalopsis_marki	NA	0.716003344
Ruspolia_nitidula	NA	0.361727836
Stilphnochlora_marginella	NA	0.759667845
Acantheremus_sp.	NA	0.184691431
Conocephalus_nigropleuron	NA	0.079181246
Orchelimum_gladiator	NA	0.371067862
Xiphelimum_amplipennis	NA	0.418301291
Onomarchus_uninotatus	NA	0.812913357
Philoscirtus_viridulus	NA	0.584331224
Afroanthracites_discolor	NA	0.556302501
Aerotegmina_taitensis	NA	0.785329835
Pseudotettigonia_amoena	NA	0.62324929
Archaboilus_musicus	NA	0.970346876
