# Supplementary material for: Phylogenetically informed predictions outperform predictive equations in real and simulated data
Source: Nat Commun. 2025 Jul 3;16:6130. doi: 10.1038/s41467-025-61036-1 (PMC12229690; doi:10.1038/s41467-025-61036-1)
Supplement: Supplementary file 4 — Supplementary Data 14 [file 41467_2025_61036_MOESM4_ESM.zip › Supplementary Code 2/CS3_tree.phy]

(Archaboilus_musicus:1,((Typo_egregium:1,(Typo_zingara:1,(Typo_bolivari:1,(Typo_erosifolium:1,(Typo_morrisi:1,(Typo_trapeziforme:1,(Typo_mortuifolium:1,Typo_onkiosternum:1):1):1):1):1):1):1):1,((Kaw_yarraga:1,Kaw_mirla:1):1,((Mecopoda_elongata:1,Philoscirtus_viridulus:1,Onomarchus_uninotatus:1,Stilphnochlora_marginella:1,Xerophyllopteryx_fumosa:1,Karukerana_aguilari:1,Nesonotus_caeruloglobus:1,Nesonotus_vulneratus:1,((Isch_gracilis:1,Macrochiton:1):1,((Trien_atrosignatus:1,(Aemasia_sp:1,(Sco_impresopunctatus:1,(Drep_angustel:1,(Haesch_ecuadorica:1,Haesch_sp:1):1):1):1):1):1,((Gnathoclita_sodalis:1,Trich_pilosula:1):1,((Doc_chlorops:1,(Doc_gausodontus:1,Doc_gigliotosi:1):1):1,(Mystron_sp2:1,(Nastonotus_foreli:1,(Cocconotus_189:1,(Eub_chlorodyction:1,Eub_aethiops:1):1):1):1):1):1):1):1):1,((Tympano_arcufolium:1,(Chondrodel:1,(Promeca_sumatrana:1,Promeca_perakana:1):1):1):1,((Paras_cord:1,(Sco_carinulatus:1,Sco_mucronatus:1):1):1,((Panoplos_specularis:1,(Myopo_nsp:1,Myopo_speciosum:1):1):1,((Pemba_cochleata:1,((Chib_nigrospecula:1,Stethar_exarmata:1):1,(Teleu_fasciatus:1,(Teleu_castaneus:1,Teleu_akratonos:1):1):1):1):1,((Leurop_modestus:1,(Ancist_excel:1,Ancist_circum:1):1):1,(Balboana_tibialis:1,(Champ_walkeri:1,(Pristonotus_tuberosus:1,(Acanthodis_sp:1,Diacant_granosa:1):1):1):1):1):1):1):1):1):1):1,((Phym_jacintotopus:1,((Tet_viridissima:1,Pseudotettigonia_amoena:1):0,(Aerotegmina_taitensis:1,Phlugis_poecilla:1,(Arach_chicoral:1,(Arach_arach:1,(Sup_undulus:1,(Sup_piercei:1,Sup_aequoreus:1):1):1):1):1):1):1):1,(Afroanthracites_discolor:1,Xiphelimum_amplipennis:1,Orchelimum_gladiator:1,Conocephalus_nigropleuron:1,Acantheremus_sp.:1,Ruspolia_nitidula:1,Mygalopsis_marki:1,((nr_Subria_sp3:1,(nr_Subria_sp2:1,nr_Subria_sp1:1):1):1,(Daed_waehnerorum:1,(Graminofolium_sp:1,(Rag_pulchella:1,((Amber_sp1:1,Liliania_sp:1):1,(Acant_munchique:1,(Acant_acuta:1,Acant_planada:1):1):1):1):1):1):1):1,((Eschatoceras_sp:1,(Cono_saltator:1,(Neocon_affinis:1,(Creambow:1,Homor_stigmaticus:1):1):1):1):1,((Uchu_amacayaca:1,Uchu_halticos:1):1,((Artio_artius:1,(Artio_captivus:1,Artio_tinae:1):1):1,((Cop_brevirostris:1,(Cop_rhinoceros:1,(Cop_gorgonensis:1,(Cop_gracilis2:1,Cop_gracilis1:1):1):1):1):1,(Panacant_cuspidatus:1,((Panacant_boyaca:1,Panacant_pallicornis:1):1,(Panacant_gibbosus:1,(Panacant_lacrimans:1,(Panacant_intensus:1,(Panacant_varius_nar:1,Panacant_varius_gor:1):1):1):1):1):1):1):1):1):1):1):1):1):1):1):1);
