# Supplementary material for: Phylogenetically informed predictions outperform predictive equations in real and simulated data
Source: Nat Commun. 2025 Jul 3;16:6130. doi: 10.1038/s41467-025-61036-1 (PMC12229690; doi:10.1038/s41467-025-61036-1)
Supplement: Supplementary file 4 — Supplementary Data 14 [file 41467_2025_61036_MOESM4_ESM.zip › Supplementary Code 2/CS3_tree.phy.trees]

#Nexus
Begin Trees;
	Translate
		1 Acant_acuta,
		2 Acant_munchique,
		3 Acant_planada,
		4 Acantheremus_sp.,
		5 Acanthodis_sp,
		6 Aemasia_sp,
		7 Aerotegmina_taitensis,
		8 Afroanthracites_discolor,
		9 Amber_sp1,
		10 Ancist_circum,
		11 Ancist_excel,
		12 Arach_arach,
		13 Arach_chicoral,
		14 Archaboilus_musicus,
		15 Artio_artius,
		16 Artio_captivus,
		17 Artio_tinae,
		18 Balboana_tibialis,
		19 Champ_walkeri,
		20 Chib_nigrospecula,
		21 Chondrodel,
		22 Cocconotus_189,
		23 Cono_saltator,
		24 Conocephalus_nigropleuron,
		25 Cop_brevirostris,
		26 Cop_gorgonensis,
		27 Cop_gracilis1,
		28 Cop_gracilis2,
		29 Cop_rhinoceros,
		30 Creambow,
		31 Daed_waehnerorum,
		32 Diacant_granosa,
		33 Doc_chlorops,
		34 Doc_gausodontus,
		35 Doc_gigliotosi,
		36 Drep_angustel,
		37 Eschatoceras_sp,
		38 Eub_aethiops,
		39 Eub_chlorodyction,
		40 Gnathoclita_sodalis,
		41 Graminofolium_sp,
		42 Haesch_ecuadorica,
		43 Haesch_sp,
		44 Homor_stigmaticus,
		45 Isch_gracilis,
		46 Karukerana_aguilari,
		47 Kaw_mirla,
		48 Kaw_yarraga,
		49 Leurop_modestus,
		50 Liliania_sp,
		51 Macrochiton,
		52 Mecopoda_elongata,
		53 Mygalopsis_marki,
		54 Myopo_nsp,
		55 Myopo_speciosum,
		56 Mystron_sp2,
		57 Nastonotus_foreli,
		58 Neocon_affinis,
		59 Nesonotus_caeruloglobus,
		60 Nesonotus_vulneratus,
		61 nr_Subria_sp1,
		62 nr_Subria_sp2,
		63 nr_Subria_sp3,
		64 Onomarchus_uninotatus,
		65 Orchelimum_gladiator,
		66 Panacant_boyaca,
		67 Panacant_cuspidatus,
		68 Panacant_gibbosus,
		69 Panacant_intensus,
		70 Panacant_lacrimans,
		71 Panacant_pallicornis,
		72 Panacant_varius_gor,
		73 Panacant_varius_nar,
		74 Panoplos_specularis,
		75 Paras_cord,
		76 Pemba_cochleata,
		77 Philoscirtus_viridulus,
		78 Phlugis_poecilla,
		79 Phym_jacintotopus,
		80 Pristonotus_tuberosus,
		81 Promeca_perakana,
		82 Promeca_sumatrana,
		83 Pseudotettigonia_amoena,
		84 Rag_pulchella,
		85 Ruspolia_nitidula,
		86 Sco_carinulatus,
		87 Sco_impresopunctatus,
		88 Sco_mucronatus,
		89 Stethar_exarmata,
		90 Stilphnochlora_marginella,
		91 Sup_aequoreus,
		92 Sup_piercei,
		93 Sup_undulus,
		94 Teleu_akratonos,
		95 Teleu_castaneus,
		96 Teleu_fasciatus,
		97 Tet_viridissima,
		98 Trich_pilosula,
		99 Trien_atrosignatus,
		100 Tympano_arcufolium,
		101 Typo_bolivari,
		102 Typo_egregium,
		103 Typo_erosifolium,
		104 Typo_morrisi,
		105 Typo_mortuifolium,
		106 Typo_onkiosternum,
		107 Typo_trapeziforme,
		108 Typo_zingara,
		109 Uchu_amacayaca,
		110 Uchu_halticos,
		111 Xerophyllopteryx_fumosa,
		112 Xiphelimum_amplipennis
		;
	Tree 000001 = (14:1,((102:1,(108:1,(101:1,(103:1,(104:1,(107:1,(105:1,106:1):1):1):1):1):1):1):1,((48:1,47:1):1,((52:1,77:1,64:1,90:1,111:1,46:1,59:1,60:1,((45:1,51:1):1,((99:1,(6:1,(87:1,(36:1,(42:1,43:1):1):1):1):1):1,((40:1,98:1):1,((33:1,(34:1,35:1):1):1,(56:1,(57:1,(22:1,(39:1,38:1):1):1):1):1):1):1):1):1,((100:1,(21:1,(82:1,81:1):1):1):1,((75:1,(86:1,88:1):1):1,((74:1,(54:1,55:1):1):1,((76:…
End;
