# Supplementary material for: Phylogenetically informed predictions outperform predictive equations in real and simulated data
Source: Nat Commun. 2025 Jul 3;16:6130. doi: 10.1038/s41467-025-61036-1 (PMC12229690; doi:10.1038/s41467-025-61036-1)
Supplement: Supplementary file 4 — Supplementary Data 14 [file 41467_2025_61036_MOESM4_ESM.zip › Supplementary Code 2/CS4_data.txt]

tip_label	group	logtn	logbr31	logbr42
Anas_platyrhynchos	Non-telluravian Aves	8.10654784466693	0.770115294787102	0.770115294787102
Marmaronetta_angustirostris	Non-telluravian Aves	8.1688832861743	0.544400710565139	0.544400710565139
Aix_sponsa	Non-telluravian Aves	8.17482126407215	0.580962932038567	0.580962932038567
Branta_ruficollis	Non-telluravian Aves	8.22797149939968	0.680154141734373	0.680154141734373
Anas_crecca	Non-telluravian Aves	8.27653992419644	0.44458342434275	0.44458342434275
Cygnus_olor	Non-telluravian Aves	8.56719581387167	1.14115177966688	1.14115177966688
Geopelia_striata	Non-telluravian Aves	7.34558935374065	-0.263625013762771	-0.263625013762771
Streptopelia_picturata	Non-telluravian Aves	7.67718705344724	0.0320745447346084	0.0320745447346084
Columba_palumbus	Non-telluravian Aves	7.81406104884025	0.42671729904024	0.42671729904024
Goura_victoria	Non-telluravian Aves	8.10813863766245	0.770789586525273	0.770789586525273
Coturnix_coturnix	Non-telluravian Aves	7.42734002136153	-0.104037960041249	-0.104037960041249
Perdix_perdix	Non-telluravian Aves	7.6398449330816	0.194507404215522	0.194507404215522
Colinus_virginianus	Non-telluravian Aves	7.67548504807394	0.0507450596485867	0.0507450596485867
Syrmaticus_reevesii	Non-telluravian Aves	7.99330393791947	0.567195225625921	0.567195225625921
Meleagris_gallopavo	Non-telluravian Aves	8.10833834674976	0.78111947549043	0.78111947549043
Crax_daubentoni	Non-telluravian Aves	8.16798451285081	0.95521530037989	0.95521530037989
Pavo_cristatus	Non-telluravian Aves	8.19198447206639	0.792003032223414	0.792003032223414
Eudromia_elegans	Non-telluravian Aves	7.77995705124691	0.300160319368892	0.300160319368892
Nothoprocta	Non-telluravian Aves	7.8517962958968	0.241426684462322	0.241426684462322
Rhea_americana	Non-telluravian Aves	8.56504221097293	1.32908816886026	1.32908816886026
Struthio_camelus	Non-telluravian Aves	8.72159217691424	1.6047500448051	1.6047500448051
Anguis_graeca	Non-avian Sauropsida	6.29225607135648	-1.43297363384094	-1.43297363384094
Varanus_acanthurus	Non-avian Sauropsida	6.95583201023242	-0.462180904926726	-0.462180904926726
Pseudopus_apodus	Non-avian Sauropsida	6.96600085762878	-0.486516043295743	-0.486516043295743
Heloderma_horridum	Non-avian Sauropsida	7.19904173446148	-0.0310503190186574	-0.0310503190186574
Varanus_macraei	Non-avian Sauropsida	7.25529663190434	-0.102372908709559	-0.102372908709559
Varanus_gouldii	Non-avian Sauropsida	7.42267189832729	0.339530938740656	0.339530938740656
Varanus_salvator	Non-avian Sauropsida	7.61663302866339	0.355451520126517	0.355451520126517
Crocodylus_niloticus	Non-avian Sauropsida	7.47635332259501	0.764101376476229	0.764101376476229
Tropiocolotes_steudneri	Non-avian Sauropsida	5.86923171973098	-1.92811799269387	-1.92811799269387
Lialis_jicari	Non-avian Sauropsida	6.24353410183206	-1.22184874961636	-1.22184874961636
Paroedura_picta	Non-avian Sauropsida	6.28981183911762	-1.00766744095254	-1.00766744095254
Hemidactylus_frenatus	Non-avian Sauropsida	6.30899102900016	-1.40230481407449	-1.40230481407449
Correlophus_ciliatus	Non-avian Sauropsida	6.34733001531695	-0.931072388317928	-0.931072388317928
Aeluroscalabotes_felinus	Non-avian Sauropsida	6.39427652676782	-1.20411998265592	-1.20411998265592
Tarentola_delalandii	Non-avian Sauropsida	6.42390091852842	-1.26520017041115	-1.26520017041115
Gekko_kuhli	Non-avian Sauropsida	6.60702587843479	-0.97469413473523	-0.97469413473523
Gekko_gecko	Non-avian Sauropsida	6.60734777676841	-0.566870482419514	-0.566870482419514
Cyrtodactylus_varadgirii	Non-avian Sauropsida	6.67596154964217	-0.72056121171298	-0.72056121171298
Eublepharis_macularius	Non-avian Sauropsida	6.68511446904654	-0.913640169325252	-0.913640169325252
Phelsuma_grandis	Non-avian Sauropsida	6.72729720280359	-0.813043664534588	-0.813043664534588
Gehyra_vorax	Non-avian Sauropsida	6.782759192624	-0.705754283861882	-0.705754283861882
Phelsuma_standingi	Non-avian Sauropsida	6.87413377882797	-0.747632485540101	-0.747632485540101
Anolis_sagrei	Non-avian Sauropsida	5.9532763366673	-1.52287874528034	-1.52287874528034
Leiocephalus_schreibersii	Non-avian Sauropsida	6.18412335423967	-0.970210529168144	-0.970210529168144
Draco_sumatranus	Non-avian Sauropsida	6.18723861983148	-1.36451625318509	-1.36451625318509
Bradypodion_thamnobates	Non-avian Sauropsida	6.25115134317535	-1.24412514432751	-1.24412514432751
Sceloporus_malachiticus	Non-avian Sauropsida	6.3386556655787	-0.97469413473523	-0.97469413473523
Agama_aculeata	Non-avian Sauropsida	6.37180645850742	-0.807432546663454	-0.807432546663454
Acanthocercus_atricollis	Non-avian Sauropsida	6.38183679999834	-0.687822643560221	-0.687822643560221
Agama_agama	Non-avian Sauropsida	6.43917473984347	-0.716246616667473	-0.716246616667473
Furcifer_oustaleti	Non-avian Sauropsida	6.54431614174743	-0.577410160148518	-0.577410160148518
Trioceros_melleri	Non-avian Sauropsida	6.55254654795566	-0.4780777551165	-0.4780777551165
Oplurus_quadrimaculatus	Non-avian Sauropsida	6.57159238336131	-0.675923420260514	-0.675923420260514
Acanthosaura_capra	Non-avian Sauropsida	6.60108172778402	-0.646276062411051	-0.646276062411051
Basiliscus_plumifrons	Non-avian Sauropsida	6.62951153420045	-0.422508200162775	-0.422508200162775
Uromastyx_ornata	Non-avian Sauropsida	6.64236558084497	-0.651695136951839	-0.651695136951839
Oplurus_cuvieri	Non-avian Sauropsida	6.66001122128933	-0.576426480267265	-0.576426480267265
Physignathus_cocincinus	Non-avian Sauropsida	6.75081684264975	-0.314258261397736	-0.314258261397736
Chlamydosaurus_kingii	Non-avian Sauropsida	6.79761373015308	-0.323763783236689	-0.323763783236689
Hydrosaurus_weberi	Non-avian Sauropsida	7.0014308122464	-0.0174574176970566	-0.0174574176970566
Iguana_iguana	Non-avian Sauropsida	7.14104194093905	0.09795107099415	0.09795107099415
Cyclura_nubila	Non-avian Sauropsida	7.15192117979991	0.244108814547987	0.244108814547987
Takydromus_sexlineatus	Non-avian Sauropsida	6.18412335423967	-1.4907974776689	-1.4907974776689
Lacerta_agilis	Non-avian Sauropsida	6.24278980947868	-1.06248210798265	-1.06248210798265
Aspidoscelis_deppii	Non-avian Sauropsida	6.28330122870355	-1.07007043991541	-1.07007043991541
Darevskia_raddei	Non-avian Sauropsida	6.32878720035453	-1.28819277095881	-1.28819277095881
Lacerta_strigata	Non-avian Sauropsida	6.37984917876283	-0.975514332300833	-0.975514332300833
Algyroides_nigropunctatus	Non-avian Sauropsida	6.42127479121035	-1.22402566887063	-1.22402566887063
Latastia_longicaudata	Non-avian Sauropsida	6.65195606953307	-0.924818145381308	-0.924818145381308
Timon_tangitanus	Non-avian Sauropsida	6.70199947488964	-0.686132779630847	-0.686132779630847
Gallotia_galloti	Non-avian Sauropsida	6.76522136630498	-0.828858848971618	-0.828858848971618
Aspidoscelis_tigris	Non-avian Sauropsida	6.79775212865071	-0.86359655186601	-0.86359655186601
Timon_lepidus	Non-avian Sauropsida	6.87233112123025	-0.602407565961883	-0.602407565961883
Gallotia_stehlini	Non-avian Sauropsida	7.05986622041094	-0.394156460941911	-0.394156460941911
Ameiva_ameiva	Non-avian Sauropsida	7.0745604678029	-0.42782568638694	-0.42782568638694
Tupinambis_teguixin	Non-avian Sauropsida	7.10768471965584	-0.133653577250398	-0.133653577250398
Salvator_merianae	Non-avian Sauropsida	7.12707238711945	0.0457140589408676	0.0457140589408676
Mochlus_sundevalli	Non-avian Sauropsida	6.1832698436828	-1.49620931694282	-1.49620931694282
Cordylus_tropidosternum	Non-avian Sauropsida	6.33324569896196	-0.987162775294828	-0.987162775294828
Tribolonotus_gracilis	Non-avian Sauropsida	6.42845877351558	-0.931814138253838	-0.931814138253838
Acontias_percivali	Non-avian Sauropsida	6.46269740810172	-1.34198860334289	-1.34198860334289
Emoia_cyanura	Non-avian Sauropsida	6.463594402187	-1.49485002168009	-1.49485002168009
Chalcides_ocellatus	Non-avian Sauropsida	6.54629583512144	-1.2518119729938	-1.2518119729938
Scincus_scincus	Non-avian Sauropsida	6.59350758933177	-1.04575749056068	-1.04575749056068
Dasia_olivacea	Non-avian Sauropsida	6.65953590715422	-0.895171596346345	-0.895171596346345
Gerrhosaurus_flavigularis	Non-avian Sauropsida	6.7105404479333	-0.639785386704648	-0.639785386704648
Eutropis_multifasciata	Non-avian Sauropsida	6.72320931040511	-0.788612447063141	-0.788612447063141
Zonosaurus_karsteni	Non-avian Sauropsida	6.73471984165568	-0.669789215428472	-0.669789215428472
Tiliqua_scincoides	Non-avian Sauropsida	6.99493273673004	-0.372224624770697	-0.372224624770697
Broadleysaurus_major	Non-avian Sauropsida	7.14472984082465	-0.27034933166408	-0.27034933166408
Bellatorias_frerei	Non-avian Sauropsida	7.16554107672237	-0.364214764466348	-0.364214764466348
Thamnophis_sirtalis	Non-avian Sauropsida	6.40294882934441	-1.15801519540989	-1.15801519540989
Echis_carinatus	Non-avian Sauropsida	6.40807028588719	-1.00877392430751	-1.00877392430751
Ahaetulla_prasina	Non-avian Sauropsida	6.42618582524451	-0.782516055786094	-0.782516055786094
Cerastes_cerastes	Non-avian Sauropsida	6.43711609304808	-1.06600683616876	-1.06600683616876
Nerodia_taxispilota	Non-avian Sauropsida	6.47479881880063	-0.869666231504994	-0.869666231504994
Montivipera_xanthina	Non-avian Sauropsida	6.53643217582201	-0.692503962086787	-0.692503962086787
Aspidelaps_lubricus	Non-avian Sauropsida	6.53744128340795	-0.973058372040971	-0.973058372040971
Crotalus_durissus_durissus	Non-avian Sauropsida	6.55894844597804	-0.772113295386326	-0.772113295386326
Psammophis_elegans	Non-avian Sauropsida	6.57564961475522	-0.859806321421369	-0.859806321421369
Cylindrophis_ruffus	Non-avian Sauropsida	6.58793534863636	-1.18243463044022	-1.18243463044022
Pantherophis_guttatus	Non-avian Sauropsida	6.73535933300171	-0.59328954139021	-0.59328954139021
Xenopeltis_unicolor	Non-avian Sauropsida	6.76357772446665	-0.769295686387431	-0.769295686387431
Epicrates_cenchria	Non-avian Sauropsida	6.8285954563717	-0.553152289844191	-0.553152289844191
Naja_siamensis	Non-avian Sauropsida	6.84898920625117	-0.420902673447356	-0.420902673447356
Corallus_hortulanus	Non-avian Sauropsida	7.07191881036381	-0.517412230473232	-0.517412230473232
Boa_constrictor	Non-avian Sauropsida	7.1320995219165	-0.197157887260926	-0.197157887260926
Eunectes_notaeus	Non-avian Sauropsida	7.22510242557434	-0.165579296318467	-0.165579296318467
Testudo_horsfieldii	Non-avian Sauropsida	6.65398390737407	-0.496481687275925	-0.496481687275925
Sternotherus_carinatus	Non-avian Sauropsida	6.66247450375031	-0.550830267834799	-0.550830267834799
Testudo_marginata	Non-avian Sauropsida	6.66379512221941	-0.242831807785727	-0.242831807785727
Testudo_graeca	Non-avian Sauropsida	6.66735954618309	-0.449527042893437	-0.449527042893437
Pelusios_subniger	Non-avian Sauropsida	6.69827457667437	-0.527682453683158	-0.527682453683158
Chelodina_oblonga	Non-avian Sauropsida	6.80679027158407	-0.0364482664259037	-0.0364482664259037
Kinosternon_leucostomum	Non-avian Sauropsida	6.80922292168942	-0.525783735923745	-0.525783735923745
Emydura_subglobosa	Non-avian Sauropsida	6.82665779187587	-0.365724305374056	-0.365724305374056
Chelydra_serpentina	Non-avian Sauropsida	6.85070748537454	-0.0450824462650413	-0.0450824462650413
Platemys_platycephala	Non-avian Sauropsida	6.8663464227496	-0.436875039661956	-0.436875039661956
Rhinoclemmys_pulcherrima	Non-avian Sauropsida	6.86958370771342	-0.574302786637409	-0.574302786637409
Centrochelys_sulcata	Non-avian Sauropsida	6.87349498225617	-0.0629838925351858	-0.0629838925351858
Trachemys_scripta_scripta	Non-avian Sauropsida	6.87737134586977	-0.227971834675145	-0.227971834675145
Chrysemys_picta	Non-avian Sauropsida	6.89894446686651	-0.428757149439776	-0.428757149439776
Pelodiscus_sinensis	Non-avian Sauropsida	6.93293014283079	-0.206558867022336	-0.206558867022336
Macrochelys_temminckii	Non-avian Sauropsida	7.06636320225849	0.166133970305109	0.166133970305109
Cuora_amboinensis	Non-avian Sauropsida	7.09046968023116	-0.153662887870195	-0.153662887870195
Chelus_fimbriata	Non-avian Sauropsida	7.12729921505771	-0.0534003749848673	-0.0534003749848673
Carettochelys_insculpta	Non-avian Sauropsida	7.38106090338289	0.431846045698725	0.431846045698725
Accipiter_nisus	Telluraves	8.00388686200862	0.437592032253961	0.437592032253961
Buteo_buteo	Telluraves	8.60520157905208	0.891788261384314	0.891788261384314
Coragyps_atratus	Telluraves	8.65466160220264	0.998564458260942	0.998564458260942
Haliaeetus_albicilla	Telluraves	8.77029148379901	1.29036855561727	1.29036855561727
Polihierax_semitorquatus	Telluraves	8.15923924327483	0.211654400553182	0.211654400553182
Falco_tinnunculus	Telluraves	8.41626761947099	0.541079767776629	0.541079767776629
Falco_cherrug	Telluraves	8.68458416804583	0.86421433046133	0.86421433046133
Glaucidium_brodiei	Telluraves	8.57757796082985	0.480006942957151	0.480006942957151
Athene	Telluraves	8.61989644996669	0.629307640073749	0.629307640073749
Asio_otus	Telluraves	8.84140452460583	0.736024443438054	0.736024443438054
Strix_aluco	Telluraves	9.07543490626047	0.947090464219622	0.947090464219622
Bubo_scandiacus	Telluraves	9.11563447208819	1.24924728922395	1.24924728922395
Bubo_bubo	Telluraves	9.13596322037948	1.19771234922231	1.19771234922231
Sus_scrofa	Non-primate Mammals	8.48725493183011	1.80739971275949	1.80739971275949
Antidorcas_marsupialis	Non-primate Mammals	8.5986768960017	2.02559256885167	2.02559256885167
Damaliscus_pygargus	Non-primate Mammals	8.7563876534519	2.18954645673893	2.18954645673893
Tragelaphus_strepsiceros	Non-primate Mammals	8.88227810867402	2.4869402807047	2.4869402807047
Giraffa_camelopardalis_peralta	Non-primate Mammals	9.23817498160241	2.73015217251483	2.73015217251483
Sorex_fumeus	Non-primate Mammals	6.98811284026835	-0.744727494896694	-0.744727494896694
Blarina_brevicauda	Non-primate Mammals	7.07467018892401	-0.455931955649724	-0.455931955649724
Parascalops_breweri	Non-primate Mammals	7.19562294358694	-0.119186407719209	-0.119186407719209
Condylura_cristata	Non-primate Mammals	7.23678909940929	-0.0969100130080564	-0.0969100130080564
Scalopus_aquaticus	Non-primate Mammals	7.42618582524451	0	0
Heterocephalus_glaber	Non-primate Mammals	6.78900750244979	-0.408935392973501	-0.408935392973501
Mus_musculus	Non-primate Mammals	7.13634513645778	-0.397940008672038	-0.397940008672038
Mesocricetus_auratus	Non-primate Mammals	7.23401081758718	-0.0132282657337552	-0.0132282657337552
Proechimys_guyannensis	Non-primate Mammals	7.41640788950849	0.318063334962762	0.318063334962762
Rattus_norvegicus	Non-primate Mammals	7.49160247838718	0.235528446907549	0.235528446907549
Cavia_porcellus	Non-primate Mammals	7.63859432354157	0.563481085394411	0.563481085394411
Cynomys_mexicanus	Non-primate Mammals	7.73052673363229	0.725911632295048	0.725911632295048
Oryctolagus_cuniculus	Non-primate Mammals	7.85399463518646	0.960470777534299	0.960470777534299
Sciurus_carolinensis	Non-primate Mammals	7.88837393902541	0.744292983122676	0.744292983122676
Dasyprocta_punctata	Non-primate Mammals	8.04391982135629	1.24625231229932	1.24625231229932
Hydrochoerus_hydrochaeris	Non-primate Mammals	8.48643269637198	1.87349498225617	1.87349498225617
Amblysomus_hottentotus	Non-primate Mammals	7.33276153560981	-0.0915149811213502	-0.0915149811213502
Elephantulus_myurus	Non-primate Mammals	7.4127124827451	0.0170333392987804	0.0170333392987804
Petrodromus_tetradactylus	Non-primate Mammals	7.53080140038342	0.387389826338729	0.387389826338729
Dendrohyrax_dorsalis	Non-primate Mammals	7.99545968662106	1.10720996964787	1.10720996964787
Procavia_capensis	Non-primate Mammals	8.296518207158	1.22659990520736	1.22659990520736
Loxodonta_africana	Non-primate Mammals	9.7476635350526	3.66451223185209	3.66451223185209
Tupaia_glis	Non-primate Mammals	7.78096502960832	0.439332693830263	0.439332693830263
Microcebus_murinus	Primates	7.34850735675786	0.255272505103306	0.255272505103306
Otolemur_garnettii	Primates	8.35428135384973	1.00646604224923	1.00646604224923
Callithrix_jacchus	Primates	8.38866946397662	0.890979596989689	0.890979596989689
Aotus_trivirgatus	Primates	8.64532400156229	1.19672872262329	1.19672872262329
Macaca_fascicularis	Primates	8.90360811683246	1.66426580014767	1.66426580014767
Sapajus_apella	Primates	9.05690485133647	1.71775369321072	1.71775369321072
Saimiri_sciureus_sciureus	Primates	9.12710479836481	1.48029446000301	1.48029446000301
Macaca_radiata	Primates	9.21898352162174	1.78866321312086	1.78866321312086
Macaca_mulatta	Primates	9.23299611039215	1.94126290931895	1.94126290931895
Papio_anubis	Primates	9.45864213484904	2.17952306703528	2.17952306703528
Homo_sapiens	Primates	10.2132520521964	3.17866333674774	3.17866333674774
Mareca_penelope	Non-telluravian Aves	8.08728226722069	0.599118565055363	0.599118565055363
Chenonetta_jubata	Non-telluravian Aves	8.09857573524112	0.6028193424327	0.6028193424327
Tadorna_ferruginea	Non-telluravian Aves	8.13551541584674	0.722057771331464	0.722057771331464
Sibirionetta_formosa	Non-telluravian Aves	8.14626420907689	0.511080845539118	0.511080845539118
Oxyura_vittata	Non-telluravian Aves	8.18268845155532	0.587935348636356	0.587935348636356
Dendrocygna_viduata	Non-telluravian Aves	8.19602751145801	0.656385719058688	0.656385719058688
Mergellus_albellus	Non-telluravian Aves	8.20748253406287	0.570192561095726	0.570192561095726
Aix_galericulata	Non-telluravian Aves	8.22368960661278	0.575534218319864	0.575534218319864
Cereopsis_novaehollandiae	Non-telluravian Aves	8.25129707408827	0.898121575541108	0.898121575541108
Lophonetta_specularioides	Non-telluravian Aves	8.25748243582907	0.693287157005655	0.693287157005655
Anas_bahamensis	Non-telluravian Aves	8.26737364224302	0.575303333422399	0.575303333422399
Spatula_clypeata	Non-telluravian Aves	8.31260363408379	0.534914104429867	0.534914104429867
Cairina_moschata	Non-telluravian Aves	8.45755349439533	0.849787824237686	0.849787824237686
Anser_cygnoides	Non-telluravian Aves	8.64262411303264	1.00194994108427	1.00194994108427
Branta_canadensis	Non-telluravian Aves	8.6468187863817	0.992641869878398	0.992641869878398
Cariama_cristata	Non-telluravian Aves	8.40313639769626	0.930133645841118	0.930133645841118
Dromaius_novaehollandiae	Non-telluravian Aves	8.67354266902791	1.3386755777532	1.3386755777532
Oena_capensis	Non-telluravian Aves	7.26567298909161	-0.255707016877324	-0.255707016877324
Columbina_passerina	Non-telluravian Aves	7.35610170861381	-0.242603971206976	-0.242603971206976
Chalcophaps	Non-telluravian Aves	7.55004113790377	0.0515383905153274	0.0515383905153274
Treron_vernans	Non-telluravian Aves	7.63377831007953	0.126780577012009	0.126780577012009
Phaps	Non-telluravian Aves	7.66100039177277	0.266701966884088	0.266701966884088
Ducula_luctuosa	Non-telluravian Aves	7.77127873548935	0.464638559095033	0.464638559095033
Caloenas_nicobarica	Non-telluravian Aves	7.81873601202667	0.460897842756548	0.460897842756548
Columba_guinea	Non-telluravian Aves	7.81909075899265	0.288696260590256	0.288696260590256
Ptilinopus_melanospilus	Non-telluravian Aves	7.83628950688195	0.160468531119037	0.160468531119037
Gallicolumba_luzonica	Non-telluravian Aves	7.88004489688689	0.195622943586937	0.195622943586937
Columba_livia	Non-telluravian Aves	7.92092972702846	0.321184027302314	0.321184027302314
Alectoris_rufa	Non-telluravian Aves	7.76825444240797	0.320354032817672	0.320354032817672
Callipepla_californica	Non-telluravian Aves	7.79241253653398	0.0989896394011773	0.0989896394011773
Francolinus_francolinus	Non-telluravian Aves	7.80484990616472	0.244277120801843	0.244277120801843
Lyrurus_tetrix	Non-telluravian Aves	7.80820848534855	0.528273777167044	0.528273777167044
Gallus_gallus	Non-telluravian Aves	7.86801522783296	0.450095075871602	0.450095075871602
Phasianus_colchicus	Non-telluravian Aves	7.96897382400467	0.58489634413745	0.58489634413745
Numida_meleagris	Non-telluravian Aves	8.19484002329396	0.573683693093798	0.573683693093798
Circus_pygargus	Telluraves	8.23415755088493	0.639586086673426	0.639586086673426
Milvus_milvus	Telluraves	8.23576645004773	0.817433144111384	0.817433144111384
Accipiter_gentilis	Telluraves	8.41149394435385	0.878981123393736	0.878981123393736
Circus_aeruginosus	Telluraves	8.42994438730694	0.718833718303862	0.718833718303862
Aquila_fasciata	Telluraves	8.51719167378857	1.08916299936493	1.08916299936493
Milvus_migrans	Telluraves	8.53003152065702	0.82098917641605	0.82098917641605
Falco_sparverius	Telluraves	8.30336441285493	0.375846436309156	0.375846436309156
Falco_peregrinus	Telluraves	8.64032508269123	0.830973397322651	0.830973397322651
Phalcoboenus_australis	Telluraves	8.87512640267866	1.02567444941034	1.02567444941034
Sylvia_atricapilla	Telluraves	7.77605333716733	-0.111259039317107	-0.111259039317107
Taeniopygia_guttata	Telluraves	7.81065598926605	-0.306273051076353	-0.306273051076353
Regulus_regulus_regulus	Telluraves	7.88153198373035	-0.447331783887807	-0.447331783887807
Parus_major	Telluraves	7.98399514815836	-0.0268721464003014	-0.0268721464003014
Turdus_merula	Telluraves	8.1976477619293	0.275771900164931	0.275771900164931
Sturnus_vulgaris	Telluraves	8.41007460812628	0.268343913951065	0.268343913951065
Cyanopica_cyanus	Telluraves	8.65729837188835	0.530583859645118	0.530583859645118
Gracula_religiosa	Telluraves	8.68510882398866	0.564666064252089	0.564666064252089
Pica_pica	Telluraves	8.6971786612993	0.734399742520567	0.734399742520567
Coloeus_monedula	Telluraves	8.73349054899643	0.77981286317058	0.77981286317058
Garrulus_glandarius	Telluraves	8.77850568305715	0.66247450375031	0.66247450375031
Corvus_frugilegus	Telluraves	8.96277290708691	0.922050402167174	0.922050402167174
Corvus_corax	Telluraves	9.13204699073392	1.15029581282554	1.15029581282554
Forpus_passerinus	Telluraves	8.08221380739838	0.0591846176313711	0.0591846176313711
Melopsittacus_undulatus	Telluraves	8.26951321016483	0.119585774961784	0.119585774961784
Nymphicus_hollandicus	Telluraves	8.47972794944647	0.343408593803857	0.343408593803857
Platycercus_eximius	Telluraves	8.60886566226014	0.433929765608464	0.433929765608464
Myiopsitta_monachus	Telluraves	8.67805860603012	0.534026106056135	0.534026106056135
Psittacula_eupatria	Telluraves	8.84754830046077	0.755798656973831	0.755798656973831
Cacatua_goffiniana	Telluraves	8.85435337428318	0.917768002447756	0.917768002447756
Psittacus_erithacus	Telluraves	9.05976686238623	0.945813126587338	0.945813126587338
Cacatua_galerita	Telluraves	9.17335800812011	1.00565231535507	1.00565231535507
Nestor_notabilis	Telluraves	9.21231889016446	1.13328336586099	1.13328336586099
Ara_ararauna	Telluraves	9.39078452558068	1.31659930209386	1.31659930209386
Otus_scops	Telluraves	8.60194789273061	0.277838333002047	0.277838333002047
Tyto_alba	Telluraves	8.70072200055784	0.716754357432697	0.716754357432697
Aegolius	Telluraves	8.83438986322727	0.611085733414873	0.611085733414873
Ninox	Telluraves	8.92897063132239	0.743117625214742	0.743117625214742
Surnia_ulula	Telluraves	9.13209401109948	0.86646456597174	0.86646456597174
Strix_nebulosa	Telluraves	9.24139803807957	1.15745676813423	1.15745676813423
Tyrannosaurus_rex	Non-maniraptoriform theropod	NA	2.059402973	2.19129057
