# Supplementary material for: Phylogenetically informed predictions outperform predictive equations in real and simulated data
Source: Nat Commun. 2025 Jul 3;16:6130. doi: 10.1038/s41467-025-61036-1 (PMC12229690; doi:10.1038/s41467-025-61036-1)
Supplement: Supplementary file 4 — Supplementary Data 14 [file 41467_2025_61036_MOESM4_ESM.zip › Supplementary Code 2/CS4_tree.phy]

((((Loxodonta_africana:60.775,(Procavia_capensis:14.05565,Dendrohyrax_dorsalis:14.05565):46.71935):19.045,(Amblysomus_hottentotus:67.895,(Elephantulus_myurus:15.5903,Petrodromus_tetradactylus:15.5903):52.3047):11.925):19.30022985,((((Blarina_brevicauda:24.63572,Sorex_fumeus:24.63572):48.36428,(Condylura_cristata:34.53785,(Parascalops_breweri:23.35193,Scalopus_aquaticus:23.35193):11.18592):38.46215):13.29608,(Sus_scrofa:61.84265,(Giraffa_camelopardalis_peralta:26.75135,(Tragelaphus_strepsiceros:21.62563,(Antidorcas_marsupialis:17.00337,Damaliscus_pygargus:17.00337):4.62226):5.12572):35.0913):24.45343):7.605680217,((Oryctolagus_cuniculus:78.92996,((Cynomys_mexicanus:34.46259,Sciurus_carolinensis:34.46259):35.6890975,((Mesocricetus_auratus:25.96913,(Rattus_norvegicus:11.24267,Mus_musculus:11.24267):14.72646):43.80662,(Heterocephalus_glaber:40.93154,(Proechimys_guyannensis:35.1801,(Dasyprocta_punctata:25.46354,(Cavia_porcellus:18.38135,Hydrochoerus_hydrochaeris:18.38135):7.08219):9.71656):5.75144):28.84421):0.3759375):8.7782725):8.078667538,(Tupaia_glis:84.56154409,((Otolemur_garnettii:59.3,Microcebus_murinus:59.3):14.24902944,(((Aotus_trivirgatus:16.4,Callithrix_jacchus:16.4):1.48348,(Sapajus_apella:15.4,Saimiri_sciureus_sciureus:15.4):2.48348):24.645917,(Homo_sapiens:27.83569125,(Papio_anubis:10.06790833,(Macaca_radiata:3.6292825,(Macaca_mulatta:2.159135,Macaca_fascicularis:2.159135):1.4701475):6.438625833):17.76778292):14.69370575):31.01963244):11.01251465):2.447083447):6.89313268):5.218469631):219.7239419,((((Lialis_jicari:71.44958,(Correlophus_ciliatus:65.27816,(Eublepharis_macularius:30.03076,Aeluroscalabotes_felinus:30.03076):35.2474):6.17142):40.25042,(Tarentola_delalandii:74.83724,((Paroedura_picta:72.7582,(Phelsuma_standingi:37.98316,Phelsuma_grandis:37.98316):34.77504):1.40058,((Tropiocolotes_steudneri:68.52395,(Hemidactylus_frenatus:64.0416,Cyrtodactylus_varadgirii:64.0416):4.48235):4.32774,(Gehyra_vorax:72.32223,(Gekko_kuhli:55.68091,Gekko_gecko:55.68091):16.64132):0.52946):1.30709):0.67846):36.86276):77.55117288,(((Cordylus_tropidosternum:68.4491,(Zonosaurus_karsteni:59.62542,(Gerrhosaurus_flavigularis:59.61542,Broadleysaurus_major:59.61542):0.01):8.82368):87.2609,(Acontias_percivali:60.02374,((Chalcides_ocellatus:56.90482,Scincus_scincus:56.90482):2.68322,((Emoia_cyanura:53.6068,Mochlus_sundevalli:53.6068):3.328,((Eutropis_multifasciata:44.88102,Dasia_olivacea:44.88102):8.35664,(Tribolonotus_gracilis:49.06754,(Tiliqua_scincoides:27.64075,Bellatorias_frerei:27.64075):21.42679):4.17012):3.69714):2.65324):0.4357):95.68626):17.7856839,((((Tupinambis_teguixin:45.3838,Salvator_merianae:45.3838):23.50691,(Ameiva_ameiva:47.92396,(Aspidoscelis_tigris:25.72773,Aspidoscelis_deppii:25.72773):22.19623):20.96675):84.8082,((Gallotia_stehlini:34.3573,Gallotia_galloti:34.3573):43.24229,(Latastia_longicaudata:65.93002429,(Takydromus_sexlineatus:46.41969333,((Darevskia_raddei:36.96936,Algyroides_nigropunctatus:36.96936):9.2145,((Lacerta_strigata:15.74374,Lacerta_agilis:15.74374):20.79422,(Timon_tangitanus:13.62752,Timon_lepidus:13.62752):22.91044):9.6459):0.2358333333):19.51033095):11.66956571):76.09932):13.00615333,((((Xenopeltis_unicolor:65.79195,Cylindrophis_ruffus:65.79195):12.70456,(Boa_constrictor:47.00541,(Corallus_hortulanus:35.17878,(Epicrates_cenchria:27.81352,Eunectes_notaeus:27.81352):7.36526):11.82663):31.4911):7.27792,(Ahaetulla_prasina:53.32742,((Crotalus_durissus_durissus:33.6215,(Montivipera_xanthina:33.0677,(Cerastes_cerastes:32.2714,Echis_carinatus:32.2714):0.7963):0.5538):4.5682,((Psammophis_elegans:36.95577,(Aspidelaps_lubricus:23.89257,Naja_siamensis:23.89257):13.0632):0.89115,(Pantherophis_guttatus:34.71135,(Nerodia_taxispilota:9.82418,Thamnophis_sirtalis:9.82418):24.88717):3.13557):0.34278):15.13772):32.44701):75.26098,(((Heloderma_horridum:101.60183,(Pseudopus_apodus:14.4,Anguis_graeca:14.4):87.20183):17.19817,(Varanus_macraei:29.20468,(Varanus_salvator:28.21974,(Varanus_acanthurus:28.0104,Varanus_gouldii:28.0104):0.20934):0.98494):89.59532):38.36052,(((Cyclura_nubila:35.84934,Iguana_iguana:35.84934):62.3519,(Sceloporus_malachiticus:84.82432,Leiocephalus_schreibersii:84.82432,((Anolis_sagrei:79.64785,Basiliscus_plumifrons:79.64785):4.71383,(Oplurus_cuvieri:30.99598,Oplurus_quadrimaculatus:30.99598):53.3657):0.46264):13.37692):48.19876,((Furcifer_oustaleti:47.79674,(Trioceros_melleri:44.28204,Bradypodion_thamnobates:44.28204):3.5147):59.00876,(Uromastyx_ornata:95.3315,((Hydrosaurus_weberi:80.84396,(Physignathus_cocincinus:36.14293,Chlamydosaurus_kingii:36.14293):44.70103):0.41542,((Acanthosaura_capra:56.85719,Draco_sumatranus:56.85719):17.9772,(Acanthocercus_atricollis:54.31422,(Agama_agama:25.75159,Agama_aculeata:25.75159):28.56263):20.52017):6.42499):14.07212):11.474):39.5945):10.76052):3.87489):5.669653333):6.790620565):15.75548898):90.48954525,(((Pelusios_subniger:145.775,((Platemys_platycephala:29.18635,Chelus_fimbriata:29.18635):57.64365,(Emydura_subglobosa:72.41504,Chelodina_oblonga:72.41504):14.41496):58.945):54.69457143,((Pelodiscus_sinensis:150.41,Carettochelys_insculpta:150.41):24.25,(((Chelydra_serpentina:48.39,Macrochelys_temminckii:48.39):52.51475,(Kinosternon_leucostomum:22.2272,Sternotherus_carinatus:22.2272):78.67755):9.58525,((Trachemys_scripta_scripta:26.14118,Chrysemys_picta:26.14118):49.064,((Rhinoclemmys_pulcherrima:53.06,Cuora_amboinensis:53.06):4.46509,(Centrochelys_sulcata:42.2732,(Testudo_horsfieldii:33.06217,(Testudo_marginata:19.05,Testudo_graeca:19.05):14.01217):9.21103):15.25189):17.68009):35.28482):64.17):25.80957143):60.65446759,(Crocodylus_niloticus:248.7,(Tyrannosaurus_rex:149.85000004,((Struthio_camelus:65.07832,Rhea_americana:65.07832,(Dromaius_novaehollandiae:62.3538,(Eudromia_elegans:23.22271,Nothoprocta:23.22271):39.13109):2.72452):42.47047447,(((Crax_daubentoni:68.14996,(Numida_meleagris:46.33628,((Callipepla_californica:7.18787,Colinus_virginianus:7.18787):32.70333,((Coturnix_coturnix:27.16845,Alectoris_rufa:27.16845):10.73254,((Pavo_cristatus:35.49083,(Francolinus_francolinus:24.79027,Gallus_gallus:24.79027):10.70056):0.35183,((Lyrurus_tetrix:19.95726,Meleagris_gallopavo:19.95726):8.52928,(Perdix_perdix:23.98266,(Phasianus_colchicus:17.07713,Syrmaticus_reevesii:17.07713):6.90553):4.50388):7.35612):2.05833):1.99021):6.44508):21.81368):15.22497,((Tadorna_ferruginea:15.85143,(Cairina_moschata:11.495,(Aix_galericulata:7.46,Aix_sponsa:7.46):4.035):4.35643):19.62672,(Dendrocygna_viduata:34.91688,((Oxyura_vittata:34.04907,(Cereopsis_novaehollandiae:20.93416,(Cygnus_olor:20.83,(Anser_cygnoides:14.905,(Branta_canadensis:2.06777,Branta_ruficollis:2.06777):12.83723):5.925):0.10416):13.11491):0.28927,(Mergellus_albellus:12.32516,((Marmaronetta_angustirostris:10.36586,Chenonetta_jubata:10.36586):0.16138,(Mareca_penelope:9.48469,(Lophonetta_specularioides:7.59274,(Spatula_clypeata:7.31877,Sibirionetta_formosa:7.31877):0.27397):1.89195,(Anas_platyrhynchos:7.37,(Anas_bahamensis:5.50356,Anas_crecca:5.50356):1.86644):2.11469):1.04255):1.79792):22.01318):0.57854):0.56127):47.89678):7.414220368,(((Gallicolumba_luzonica:27.30766,Phaps:27.30766,Geopelia_striata:27.30766):15.60892,((Caloenas_nicobarica:31.1034,Goura_victoria:31.1034):7.12823,(Columbina_passerina:35.64675,(Treron_vernans:32.14822,(Streptopelia_picturata:22.0372,(Columba_palumbus:13.40442,(Columba_livia:11.22236,Columba_guinea:11.22236):2.18206):8.63278):10.11102,((Oena_capensis:14.36744,Chalcophaps:14.36744):16.05734,(Ptilinopus_melanospilus:30.04758,Ducula_luctuosa:30.04758):0.3772):1.72344):3.49853):2.58488):4.68495):32.11910519,((Coragyps_atratus:60.6883,((Circus_aeruginosus:4.5,Circus_pygargus:4.5):26.38631,(Aquila_fasciata:28.46618,((Accipiter_nisus:6.92082,Accipiter_gentilis:6.92082):21.02338,(Buteo_buteo:26.06551,(Haliaeetus_albicilla:24.78676,(Milvus_milvus:1.41926,Milvus_migrans:1.41926):23.3675):1.27875):1.87869):0.52198):2.42013):29.80199):9.625885549,(Tyto_alba:66.5907,((Surnia_ulula:48.35292,Aegolius:48.35292,(Ninox:31.5205,(Athene:26.17724,Glaucidium_brodiei:26.17724):5.34326):16.83242):2.46675,(Otus_scops:45.31247,Asio_otus:45.31247,(Bubo_bubo:26.50577,Bubo_scandiacus:26.50577,(Strix_nebulosa:14.69602,Strix_aluco:14.69602):11.80975):18.8067):5.5072):15.77103):3.723485549,(Cariama_cristata:66.53517417,((Phalcoboenus_australis:22.0403,(Polihierax_semitorquatus:14.675,(Falco_tinnunculus:6.96076,Falco_sparverius:6.96076,(Falco_peregrinus:2.1297,Falco_cherrug:2.1297):4.83106):7.71424):7.3653):43.88048521,((Nestor_notabilis:42.087024,((Nymphicus_hollandicus:23.48406,(Cacatua_galerita:9.57435,Cacatua_goffiniana:9.57435):13.90971):10.94137714,((Melopsittacus_undulatus:22.7067,(Platycercus_eximius:18.02544,Psittacula_eupatria:18.02544):4.68126):8.704388333,(Psittacus_erithacus:29.98226,(Myiopsitta_monachus:26.28229,(Ara_ararauna:26.17372,Forpus_passerinus:26.17372):0.10857):3.69997):1.428828333):3.01434881):7.661586857):23.68673366,((Sylvia_atricapilla:25.05005,Parus_major:25.05005):0.4346322727,((Regulus_regulus_regulus:23.94252833,(Turdus_merula:21.685545,(Gracula_religiosa:17.16848,Sturnus_vulgaris:17.16848):4.517065):2.256983333):1.251097917,(Cyanopica_cyanus:23.76955,((Pica_pica:13.995,Garrulus_glandarius:13.995):3.9056,(Coloeus_monedula:16.88853,(Corvus_corax:16.49229,(Taeniopygia_guttata:16.04062,Corvus_frugilegus:16.04062):0.45167):0.39624):1.01207):5.86895):1.42407625):0.2910560227):40.28907538):0.147027551):0.6143889583):3.779011382):4.72149964):15.75346518):16.7596441):108.085294124):32.85):12.42404):18.6166791):39.10345367);
