# Supplementary material for: Phylogenetically informed predictions outperform predictive equations in real and simulated data
Source: Nat Commun. 2025 Jul 3;16:6130. doi: 10.1038/s41467-025-61036-1 (PMC12229690; doi:10.1038/s41467-025-61036-1)
Supplement: Supplementary file 4 — Supplementary Data 14 [file 41467_2025_61036_MOESM4_ESM.zip › Supplementary Code 2/readme.txt]

Supplementary Data 2

A tree and data file for each case study. All taxa are included in the tree, including those for which the variable of interest is missing. 

CS1 = Primate neonatal and adult brain size.
CS2 = Bird body size and humerus length.
CS3 = Katydid carrier frequency and file length.
CS4 = Neuron number and brain size. 
