# Supplementary material for: Phylogenetically informed predictions outperform predictive equations in real and simulated data
Source: Nat Commun. 2025 Jul 3;16:6130. doi: 10.1038/s41467-025-61036-1 (PMC12229690; doi:10.1038/s41467-025-61036-1)
Supplement: Supplementary file 5 — Supplementary Code 1 [file 41467_2025_61036_MOESM5_ESM.zip]

Archive with 20 entries (20 files):
- Supplementary Code 1/Phylogenetically-Informed_Predictions_Self-Validation_Source.R
- Supplementary Code 1/Phylogenetically-Informed_Predictions_Source.R
- Supplementary Code 1/readme.txt
- Supplementary Code 1/Rohlf_noncumulative_stemminess.R
- Supplementary Code 1/Simulation_r=0.25_n=100.R
- Supplementary Code 1/Simulation_r=0.25_n=250.R
- Supplementary Code 1/Simulation_r=0.25_n=50.R
- Supplementary Code 1/Simulation_r=0.25_n=500.R
- Supplementary Code 1/Simulation_r=0.50_n=100.R
- Supplementary Code 1/Simulation_r=0.50_n=250.R
- Supplementary Code 1/Simulation_r=0.50_n=50.R
- Supplementary Code 1/Simulation_r=0.50_n=500.R
- Supplementary Code 1/Simulation_r=0.75_n=100.R
- Supplementary Code 1/Simulation_r=0.75_n=250.R
- Supplementary Code 1/Simulation_r=0.75_n=50.R
- Supplementary Code 1/Simulation_r=0.75_n=500.R
- Supplementary Code 1/Simulation_results_summary_n=100.R
- Supplementary Code 1/Simulation_results_summary_n=250.R
- Supplementary Code 1/Simulation_results_summary_n=50.R
- Supplementary Code 1/Simulation_results_summary_n=500.R
