# Supplementary material for: Phylogenetically informed predictions outperform predictive equations in real and simulated data
Source: Nat Commun. 2025 Jul 3;16:6130. doi: 10.1038/s41467-025-61036-1 (PMC12229690; doi:10.1038/s41467-025-61036-1)
Supplement: Supplementary file 5 — Supplementary Code 1 [file 41467_2025_61036_MOESM5_ESM.zip › Supplementary Code 1/Phylogenetically-Informed_Predictions_Self-Validation_Source.R]

# Original code provided by RP Freckleton, 2015
# Used in: Franks, Peter J., et al. "Megacycles of atmospheric carbon dioxide concentration correlate with fossil plant genome size." 
    # Philosophical Transactions of the Royal Society B: Biological Sciences 367.1588 (2012): 556-564.
# Modified and annotated for use in Gardner, Baker, Venditti and Organ (2024) Phylogenetically-Informed Predictions
# This version allows for self-validation (predicting each taxon included in the analysis)
# Last updated 29/10/2024

#Load packages
library(caper)
library(geiger)
library(ape)
library(mvtnorm)
library(MASS)


# This fits a GLM, correcting for phylogeny, with the option
# of setting the value of lambda, the index of phylogenetic 
# dependence (default is 1.0)
pglm <- function(formula, data, phylomat, lambda = 1.0, ...) {

	prune <- function(dat, Vmat) {
	
		# Makes sure data and matrix are in the same order
		nms <- row.names(dat)
		if(length(nms) == 0) stop("Need to supply row names for the data")
		idx <- sort(nms, index.return = TRUE)$ix
		dat <- dat[idx,]
		Vnms <- row.names(Vmat)
		if(length(Vnms) == 0) stop("Need to supply row names for the Variance matrix")
		idx <- sort(Vnms, index.return = TRUE)$ix
		Vmat <- Vmat[idx, idx]
		
		nms <- sort(nms)
		Vn <- sort(row.names(Vmat))
		idx <- which(nms != Vn)


		if(length(idx) > 0) stop("Error, taxon names do not match")
		
		complete <- complete.cases(dat)
		idx <- which(complete == TRUE)
		Vmat <- Vmat[idx, idx]
		dat <- dat[idx,]

		return(list(dat = dat , Vmat = Vmat))
		}
	
	Dfun <- function(Cmat) {
		iCmat <- solve(Cmat,  tol = .Machine$double.eps)
		svdCmat <- La.svd(iCmat)
		D <- svdCmat$u %*% diag(sqrt( svdCmat$d )) %*% t(svdCmat$v)
		return( t(D) )
		}
			
	lamTrans <- function(Vmat, lambda) {
		V1 <- Vmat
		diag(V1) <- 0
		V2 <- diag( diag(Vmat), ncol = length(Vmat[1,]), nrow = length(Vmat[,1]))
		Vmat <- V1 * lambda + V2
		return(Vmat)
		}
			
	resVar <- function(y, Vmat, p) {
		iV <- solve(Vmat, tol = .Machine$double.eps)
		e <- y - p
		s2 <- crossprod(e, iV %*% e)
		if( s2 < 0) { cat("ERROR -- negative variance\n")
			s2 <- s2 * -1}
		n <- length(y) 
		return( s2 / (n- nx) )
		}
		
	# Estimates the GLS parameters for given data
	get.coeffs <- function(Y, V, X) {
		iV <- solve(V, tol = .Machine$double.eps)
		xVix <- crossprod(X, iV %*% X)
		xViy <- crossprod(X, iV %*% Y)
		mu <- solve(xVix, tol = .Machine$double.eps) %*% xViy 	
		return(mu)
		}

	# Estimates the variance of a given trait (accounting for phylogeny)
	est.var <- function(y, V, x, mu ) {
		iV <- solve(V, tol = .Machine$double.eps)
		e <- y - x %*% mu
		s2 <- crossprod(e, iV %*% e)
		n <- length(y) 
		k <- length(x[1,])
		return( s2 / (n- k) )
		}
	
	# Full ML estimation for given x and V
	log.likelihood <- function(y, x, V) {
		mu <- get.coeffs(y, V, x)
		s2 <- est.var(y, V, x, mu)
		n <- length(x[,1])
		logDetV <- determinant(Vmat, logarithm = TRUE)$modulus[1]
		ll <- -n / 2.0 * log( 2 * pi) - n / 2.0 * log(s2) - logDetV / 2.0 - (n - 1)/2.0
		ypred <- x%*%mu	
		return( list(ll = ll, mu = mu, s2 = s2) )
		}
		
		
	null.var <- function(y, V) {
		X <- matrix(1, nrow = length(y))
		mu <- get.coeffs(y, V, X)
		return(est.var(y, V, X, mu))
		}

	
	Vmat <- as.matrix(phylomat)
	
	Vmat <- lamTrans(phylomat, lambda)
	
	prune.dat <- prune(data, Vmat)
	Vmat <- prune.dat$Vmat
	data <- prune.dat$dat
	nm <- names(data)
	

		
	
	n <- length(data[,1])
	
	
	
	# Get the design matrix
	m <- model.frame(formula, data)
	y <- m[,1]
	x <- model.matrix(formula, m)
	k <- length(x[1,])
	
	namey <- names(m)[1]
	
	ll <- log.likelihood(y, x, Vmat)
	
	log.lik <- ll$ll	

	aic <- -2 * log.lik + 2 * k
	aicc <- -2 * log.lik + 2 * k + ((2*k*(k+1))/(n-k-1))
	
	coeffs <- ll$mu
	coeffs <- data.frame(t(coeffs))
	names(coeffs) <- colnames(x)
	varNames = names(m)

	
	pred <- x %*% ll$mu 
	
	res <- y - pred
	
	pres <- NULL
	
	fm <- list(coef = coeffs, aic = aic, log.lik = log.lik)
	
	logDetV <- determinant(Vmat, logarithm = TRUE)$modulus[1]
 	
	logLikY <- -n / 2.0 * log( 2 * pi) - n / 2.0 * log( (n - k) * ll$s2 / n) - logDetV / 2.0  - n / 2.0
	
	RMS <- ll$s2
	RSSQ <- ll$s2 * (n - k)
	NMS <- RMS
	NSSQ <- RSSQ
	
	if(k > 0) {
		NMS <- null.var(y, Vmat)
		NSSQ <- NMS * (n - 1)
		}

	# Bits for parameter errors	
	errMat <- t(x)%*% solve(Vmat) %*% x  
	errMat <- solve(errMat) * RMS[1] 
	sterr <- diag(errMat)
	sterr <- sqrt(sterr)
	
	
	ret <- list(model = fm, formula = formula, logLikY = logLikY, RMS = RMS, NMS = NMS, NSSQ = NSSQ[1], RSSQ = RSSQ[1], 
	aic = aic, aicc = aicc, n = n, k = k, sterr = sterr, vcv = errMat, fitted = pred, residuals = res, phyres = pres, x = x, data = data,  varNames = varNames, y = y, V = Vmat, lambda = lambda, L0 = NULL, L1 = NULL, LamOptimised = FALSE, namey = namey)
	class(ret) <- "pglm"
	return(ret)
	
	}

# This returns the coefficients from the model
coef.pglm <- function(obj) { ret <- obj$model$coef 
							return(ret) }

# This returns the residuals from the model
residuals.pglm <- function(obj, phylo = FALSE) { ret <- NULL
				if(phylo == FALSE){ret <- obj$res} else {ret <- obj$phyres}
								return(ret) }

								
# This returns the fitted values							
fitted.pglm <- function(obj){ ret <- obj$fitted
								return(ret) }
# This predicts for given x
predict.pglm <- function(obj, x) { mu <- as.matrix(coef(obj) )
									ret <- cbind(1, x) %*% t(mu)
									return(ret) }
									
# This returns the AIC
AIC.pglm <- function(obj) { ret <- obj$aic
							return(ret[1]) }
							
# This returns the AICc
AICc.pglm <- function(obj) { ret <- obj$aicc
							return(ret[1]) }
							
# This returns the value of lambda at which the pglm was evaluated
lambda.pglm <- function(obj) { ret <- obj$lambda
								return(ret[1])}
							
# Very rough function for displaying a pglm output							
summary.pglm <- function(obj) {
		
		testLambda <- function(pobj) {
			
			lrt0 <- 2 * (pobj$logLikY - pobj$L0)
			lrt1 <- 2 * (pobj$logLikY - pobj$L1)
			
			p0 <- 1 - pchisq(lrt0, 1)
			p1 <- 1 - pchisq(lrt1, 1)
			
			cat("     Test of Lambda = 0: chisq = ", lrt0, " P = ", p0, "\n")
			cat("     Test of Lambda = 1: chisq = ", lrt1, " P = ", p1, "\n")
			}
			
	
	cat("\n\n--------------------------------------------------------\n")
	cat("Summary of Generalised Least Squares, correcting for \n")
	cat("Phylogeny:\n\n")
	cat("Number of parameters = ", obj$k,"\n")
	cat("Number of data points = ", obj$n,"\n\n")
	cat("Lambda statistic = ", obj$lambda, "\n")
	if(obj$LamOptimised == TRUE) { testLambda(obj)}
	cat("Maximised log-likelihood = ", obj$logLikY,"\n\n")
	cat("Model AIC = ", obj$aic, "\n")
	cat("Model AICc = ", obj$aicc, "\n\n")

	cat("Null Mean Square = ", obj$NSSQ,"\n")
	cat("Residual Mean Square = ", obj$RSSQ, "\n\n")
	cat("Raw R^2 = ", (obj$NSSQ - obj$RSSQ) / obj$NSSQ, "\n")
	cat("Adjusted R^2 = ", (obj$NMS - obj$RMS) / obj$NMS, "\n")
	
	Fstat <- ((obj$NSSQ - obj$RSSQ) / obj$RMS) / (obj$k - 1)
	
	cat("F statistic = ",  ((obj$NSSQ - obj$RSSQ) / obj$RMS) / (obj$k - 1), " ")
	cat("P model = ", pf(Fstat, obj$k - 1, obj$n - obj$k,  ncp=0, lower.tail = FALSE, log.p = FALSE), "\n\n")
	cat("Summary of coefficients:\n\n")
	coeffs <- coef(obj)
	errs <- obj$sterr
	cat("Term\t\tEstimate\t\tStd Err\t\tT-value\tP\n")
	storet<-c()
	for(i in 1:length(coeffs) ) {
		est <- coeffs[1,i]
		nm <- names(coeffs)[i]
		se <- errs[i]
		Tstat <- est / se
		storet<-c(storet,Tstat)	
		Pval <- 2 * ( 1 - pt( abs(Tstat), obj$n - obj$k) )
		cat(nm,"\t")
		cat(est, "\t", se, "\t", Tstat, "\t", Pval, "\n")
		}
	
	cat("\n\n--------------------------------------------------------\n")
	}

# Simple print function
print.pglm <- function(obj) {
	return(summary(obj))
	}


# Diagnostic plots
plot.pglm <- function(obj) {
	layout(matrix(c(1,2,3,4), 2, 2, byrow = FALSE))
	res <- residuals(obj, phylo = TRUE)
	res <- res / sqrt(var(res))[1]
	truehist(res, xlab = "Residual value (corrected for phylogeny)")
	qqnorm(res)
	abline(0, 1)
	plot(fitted(obj), res, xlab = "Fitted value", ylab = "Residual value (corrected for phylogeny)"  )
	plot(obj$y, fitted(obj), xlab = "Observed value", ylab = "Fitted value")
	}

# ----------------------------------------------------------------------
# This optimises the value of lambda for a given dataset
# and phylogeny. The return is the model at the ML value of
# lambda together with the ML estimate of lambda and the maximised
# log-likelihood. Also returned are the logLikelihoods at Lambda = 0
# and Lambda = 1.0
pglmEstLambda <- function(formula, data, phylomat, plotit = FALSE,  ...) {
	
	ll.fun <- function(lam) {
		pg <- pglm(formula, data, phylomat, lam)
		ll <- pg$logLikY
		return( ll )
		}
	
	oL <- optimize( ll.fun, interval = c(0,1), maximum = TRUE )
	L1 <- ll.fun(1)
	L0 <- ll.fun(0)
	fm <- pglm(formula, data, phylomat, oL$maximum)
	
	if(plotit == TRUE) {
		lambda <- seq(0, 1, by = 0.01)
		logLikelihood <- sapply(lambda, ll.fun)
		plot(lambda, logLikelihood, type = "l")
		maxlikelambda<-which(logLikelihood==max(logLikelihood))[1]
		sigdiff<-logLikelihood[maxlikelambda]-(.5*3.8414587)
		if(lambda[maxlikelambda]<0.01){lowerlamb<-0}
		if(lambda[maxlikelambda]>0.99){upperlamb<-1}
		if(lambda[maxlikelambda]>=0.01){
		lowerlamb<-lambda[which(abs(logLikelihood[1:maxlikelambda]-sigdiff)==min(abs(logLikelihood[1:maxlikelambda]-sigdiff)))]}
		if(lambda[maxlikelambda]<=0.99){
		upperlamb<-lambda[maxlikelambda+which(abs(logLikelihood[maxlikelambda:length(lambda)]-sigdiff)==min(abs(logLikelihood[maxlikelambda:length(lambda)]-sigdiff)))]}
		}
		
	
	fm$L1 <- L1
	fm$L0 <- L0
	fm$LamOptimised <- TRUE
	ret <- fm
	return( ret )
	}


# ----------------------------------------------------------------------
# Functions for getting the phylo matrix and data in alphabetical order
#
order.V <- function(Vmat) {
	nms <- rownames(Vmat)
	snms <- sort(nms, index.return = TRUE)
	Vmat <- Vmat[snms$ix, snms$ix]

	return(Vmat)
	}

order.D <- function(dat) {	
	nms <- rownames(dat)
	snms <- sort(nms, index.return = TRUE)
	dat <- dat[snms$ix,]
	
	return(dat)
	}

sortVec <- function(data) {
	nms <- names(data)
	snms <- sort( nms, index.return = TRUE)
	sdata <- data[snms$ix] 
	names(sdata)  <- snms$x
	return(sdata)
}


# -----------------------------------------------
# ---------- Predict missing data -------------
# -----------------------------------------------
# Modifications: 16/6/16
# Create loop to run pglm on full data, but introduce one missing value at the weighting stage.
# Repeat for all species to generate predictions for each species, while using full dataset to generate matrices.
pglmPredictMissing <- function(formula, data, phylomat) {
	
	data <- order.D( data )
	
	phylomat <- order.V( phylomat )
	
	
	model <- pglm( formula, data, phylomat)
	
	modVars <- all.vars(formula)
	depVar <- modVars[1]
	
	
	m <- model.frame(formula, data, na.action = NULL)
	
	X <- model.matrix(formula, m)
	
# loop over species
	all_stuff<-vector("list",length=dim(data)[1])	#create vector to hold results
	
	for(i in 1:dim(data)[1] )	{
		suppressWarnings(rm(iy,missY,idx.miss,res,coefs,W,preds))	#tidy up old variables, but supress warnings that occur when first run and variables don't exist
		
		
		data2 <- data
		data2[i,2]<-NA		#remove data for one species

		iy <- which( colnames(data2) == depVar )
		
		missY <- is.na(data2[,iy] )
		
		names(missY) <- rownames(data2)
		
		idx.miss <- which( missY == TRUE )
		
		
		res <- residuals(model)
		res <- res[-i,]	#remove residual value for species that has been removed
		
		X1 <- X[idx.miss, ]	#use temporary X variable to allow reuse
		
		coefs <- t( as.matrix( coef(model) ) )
		
	 	
		W <- weights.p( phylomat, missY)
	 	
	 	
		preds <- X1 %*% coefs  + W$W %*% res
	 	
		rownames(preds) <- names(missY)[idx.miss]
		
		vars <- W$V * model$RMS
		names(vars) <- names(missY)[idx.miss]
		
		all_stuff[[i]] <- list(preds = preds, vars = vars, modsum = model, resids = res, LL = model$logLikY, 
			R2 = (model$NSSQ - model$RSSQ) / model$NSSQ, adjR2 = (model$NMS-model$RMS)/model$NMS, 
				F =  ((model$NSSQ - model$RSSQ) / model$RMS) / (model$k - 1))
		
			}	
			
		return(all_stuff)

	
	
	}

# -----------------------------------------------
# ---- Predict missing data with lambda-----
# -----------------------------------------------
predictPGLMestLambda <- function( formula, data, phylomat, lambda = 'ML') {
	lamTrans <- function(Vmat, lambda) {
		V1 <- Vmat
		diag(V1) <- 0
		V2 <- diag( diag(Vmat), ncol = length(Vmat[1,]), nrow = length(Vmat[,1]))
		Vmat <- V1 * lambda + V2
		return(Vmat)
		}
		
	if(lambda == 'ML')
	mod <- pglmEstLambda( formula, data, phylomat) else
	mod <- pglm( formula, data, phylomat, lambda) 
	
	Vmat <- lamTrans(phylomat, mod$lambda)
	pred <- pglmPredictMissing( formula, data, Vmat)
	return(pred)
	
	}


# -----------------------------------------------
# ---------- Weights for missing data --------
# ----- Including phylogenetic structure -----
# -----------------------------------------------
weights.p <- function( Vmat, miss) {
	Vmat <- order.V( Vmat )
	miss <- sortVec( miss )
	Vmiss <- matrix( Vmat[miss == TRUE,] , ncol = dim(Vmat)[1])
	Vmiss <-  Vmiss[,miss == FALSE]
	Vincl <- Vmat[miss==FALSE, miss == FALSE]
	W <- Vmiss %*% solve( Vincl )
		
	Vmissing <- diag( Vmat) [miss == TRUE]
	if( is.null( dim(Vmiss) ) == TRUE )  Vmiss <- matrix( Vmiss, nrow = 1)
	V <- diag( Vmissing - Vmiss %*% solve( Vincl) %*% t(Vmiss)	)
	return( list( W = W, V = V) )
	}
