# Supplementary material for: Phylogenetically informed predictions outperform predictive equations in real and simulated data
Source: Nat Commun. 2025 Jul 3;16:6130. doi: 10.1038/s41467-025-61036-1 (PMC12229690; doi:10.1038/s41467-025-61036-1)
Supplement: Supplementary file 5 — Supplementary Code 1 [file 41467_2025_61036_MOESM5_ESM.zip › Supplementary Code 1/readme.txt]

Supplementary Data 1

This folder contains all R code for analyses performed in:
Gardner, Baker, Venditti, & Organ (2025) Phylogenetically Informed Predictions

All code was run in Rv4.4.1, on Windows 10 Enterprise. 
However, R can be downloaded and installed for any operating system from the following link:
	https://cran.r-project.org

In addition, the following packages (and their dependencies) are required to carry out all analyses and create all figures. Exact versions may not be necessary, but we record the versions at time of submission:
	ape v5.8
	caper v1.0.3
	geiger v2.0.11
	ggbeeswarm v0.7.2
	ggplot2 v3.5.1
	ggthemes v5.1.0
	MASS v7.3-60.2
	mvtnorm v1.2-5
	nlme v3.1-164
	patchwork v1.3.0
	phangorn v2.11.1
	phytools v2.3-0
	PupillometryR v0.0.4
	treebalance v1.2.0 
	TreeSim v2.4
	TreeSimGM v2.5
	TreeTools v1.12.0
All required packages are available to install from CRAN. For more information, see the following link:
	https://www.rdocumentation.org/packages/utils/versions/3.6.2/topics/install.packages
Total installation time should only be a few minutes. 

No non-standard hardware is required.

This code will generate all simulations and run all analyses. No demo dataset is required. 

This folder contains the following files:

	Phylogenetically-Informed_Predictions_Source.R
		This file contains the functions used to perform phylogenetically informed prediction. Note that this is modified from code provided by RP Freckleton in association with the following paper: 
			Franks, Peter J., et al. "Megacycles of atmospheric carbon dioxide concentration correlate with fossil plant genome size." Philosophical Transactions of the Royal Society B: Biological Sciences 367.1588 (2012): 556-564.
		This file has no expected output or run-time; it is a stand-alone function. 

	Phylogenetically-Informed_Predictions_Self-Validation_Source.R
		This file is a modified version of the main source code that allows for self-validation of the prediction model. It will predict the value for each taxon included in the full model as described in Case Study 1. 
		This file has no expected output or run-time; it is a stand-alone function. 

	Rohlf_noncumulative_stemminess.R
		This file contains the function for calculating Rohlf's Stemminess Index on a single tree. The method is taken from the following source: 
			Rohlf, et al. (1990); Accuracy of estimated phylogenies: effects of tree topology and evolutionary model. Evolution, 44, 1671-1684.
		The R code is taken from:
			Humphreys, et al. (2016); Detecting evolutionarily significant units above the species level using the generalised mixed Yule coalescent method. Methods in Ecology and Evolution, 7, 1366-1375.
		This file has no expected output or run-time; it is a stand-alone function. 

	Simulation_results_summary_n=50.R
		R code used to summarize the simulation results for trees with 50 taxa. Use this script to run the following three files consecutively.
		The script also includes code for making plots and results tables.
		Expected run time can be found for the three simulation files below. 

	Simulation_r=0.25_n=50.R
	Simulation_r=0.50_n=50.R
	Simulation_r=0.75_n=50.R
		These files contain the full code needed to generate the simulations for trees with 50 taxa described in the main text of our manuscript. Each file will generate simulations of trees and associated bivariate data of varying correlation strength. 
		For 1000 simulations, these scripts each should take approximately 10 minutes (30 minutes total) to run on a "normal" desktop computer. Change number of simulations to reduce run time.

	Simulation_results_summary_n=100.R
		R code used to summarize the simulation results for trees with 100 taxa. Use this script to run the following three files consecutively.
		The script also includes code for making plots and results tables.
		Expected run time can be found for the three simulation files below. 

	Simulation_r=0.25_n=100.R
	Simulation_r=0.50_n=100.R
	Simulation_r=0.75_n=100.R
		These files contain the full code needed to generate the simulations for trees with 100 taxa described in the main text of our manuscript. Each file will generate simulations of trees and associated bivariate data of varying correlation strength. 
		For 1000 simulations, these scripts each should take approximately 300 minutes (900 minutes or 15 hours total) to run on a "normal" desktop computer. Change number of simulations to reduce run time.
		These scripts take longer because there are more analyses (additional tree shapes) to run. 

	Simulation_results_summary_n=250.R
		R code used to summarize the simulation results for trees with 250 taxa. Use this script to run the following three files consecutively.
		The script also includes code for making plots and results tables.
		Expected run time can be found for the three simulation files below. 

	Simulation_r=0.25_n=250.R
	Simulation_r=0.50_n=250.R
	Simulation_r=0.75_n=250.R
		These files contain the full code needed to generate the simulations for trees with 250 taxa described in the main text of our manuscript. Each file will generate simulations of trees and associated bivariate data of varying correlation strength. 
		For 1000 simulations, these scripts each should take approximately 100 minutes (300 minutes or 5 hours total) to run on a "normal" desktop computer. Change number of simulations to reduce run time.

	Simulation_results_summary_n=500.R
		R code used to summarize the simulation results for trees with 500 taxa. Use this script to run the following three files consecutively.
		The script also includes code for making plots and results tables.
		Expected run time can be found for the three simulation files below. 

	Simulation_r=0.25_n=500.R
	Simulation_r=0.50_n=500.R
	Simulation_r=0.75_n=500.R
		These files contain the full code needed to generate the simulations for trees with 500 taxa described in the main text of our manuscript. Each file will generate simulations of trees and associated bivariate data of varying correlation strength. 
		For 1000 simulations, these scripts each should take approximately 420 minutes (1260 minutes or 21 hours total) to run on a "normal" desktop computer. Change number of simulations to reduce run time.
