# Supplementary material for: Phylogenetically informed predictions outperform predictive equations in real and simulated data
Source: Nat Commun. 2025 Jul 3;16:6130. doi: 10.1038/s41467-025-61036-1 (PMC12229690; doi:10.1038/s41467-025-61036-1)
Supplement: Supplementary file 5 — Supplementary Code 1 [file 41467_2025_61036_MOESM5_ESM.zip › Supplementary Code 1/Rohlf_noncumulative_stemminess.R]

# Function for calculating Rohlf's Stemminess Index on a single tree
# Reference: Rohlf, et al. (1990); Accuracy of estimated phylogenies: effects of tree topology and evolutionary model. Evolution, 44, 1671-1684.
# Written by Humphreys, et al. (2016); Detecting evolutionarily significant units above the species level using the generalised mixed Yule coalescent method. Methods in Ecology and Evolution, 7, 1366-1375.

stemminess = function(tr){t <- Ntip(tr)
h <- numeric()
for (i in (1:length(tr$edge[,1]))){
  times <- branching.times(tr)
  names(times) <- c((Ntip(tr)+1):(Ntip(tr)+Nnode(tr)))
  if (tr$edge[i, 2]>=(Ntip(tr)+1))
    h[i] <- times[names(times)==tr$edge[i,1]]
  else h[i] <- 0
}
h <- h[which(h>0)]
w <- tr$edge.length[which(h>0)]
ST <- sum(w/h)
St <- (1/(t-2))*ST
return(St)
}
