# Supplementary material for: Phylogenetically informed predictions outperform predictive equations in real and simulated data
Source: Nat Commun. 2025 Jul 3;16:6130. doi: 10.1038/s41467-025-61036-1 (PMC12229690; doi:10.1038/s41467-025-61036-1)
Supplement: Supplementary file 5 — Supplementary Code 1 [file 41467_2025_61036_MOESM5_ESM.zip › Supplementary Code 1/Simulation_r=0.50_n=100.R]

# Imputation simulation
# Last edited by JD Gardner, 26/2/2024

# Install and load packages
#install.packages("ape")
#install.packages("caper")
#install.packages("dplyr")
#install.packages("geiger")
#install.packages("phangorn")
#install.packages("phytools")
#install.packages("treebalance")
#install.packages("TreeSim")
#install.packages("TreeSimGM")
#install.packages("TreeTools")
library(ape)
library(caper)
library(dplyr)
library(geiger)
library(phangorn)
library(phytools)
library(treebalance)
library(TreeSim)
library(TreeSimGM)
library(TreeTools)

# Call maximum likelihood prediction code
source("Phylogenetically-Informed_Predictions_Source.R")
source("Rohlf_noncumulative_stemminess.R")

# Stored data
NSIMS <- 1000 # Number of simulations
NTAXA <- 100 # Number of taxa
correlation <- 0.50 # set strength of correlation
multi.asym.ultra <- character(NSIMS) # store set of asymmetrical ultrametric trees
extinct <- character(NSIMS) # store set of asymmetrical non-ultrametric trees (low extinction)
ladder.extinct <- character(NSIMS) # store set of ladder-like non-ultrametric trees (high extinction)
multi.asym.ultra.equal.tree <- character(NSIMS) # store set of equal-branch transformed asymmetrical ultrametric trees
extinct.equal.tree <- character(NSIMS) # store set of equal-branch transformed asymmetrical non-ultrametric trees
multi.asym.ultra.colless <- numeric(NSIMS) # list of Colless' tree imbalance scores for asymmetrical ultrametric trees
extinct.colless <- numeric(NSIMS) # list of Colless' tree imbalance scores for asymmetrical non-ultrametric trees
ladder.extinct.colless <- numeric(NSIMS) # list of Colless' tree imbalance scores for ladder-like non-ultrametric trees
multi.asym.ultra.sackin <- numeric(NSIMS) # list of Sackin's tree imbalance scores for asymmetrical ultrametric trees
extinct.sackin <- numeric(NSIMS) # list of Sackin's tree imbalance scores for asymmetrical non-ultrametric trees
ladder.extinct.sackin <- numeric(NSIMS) # list of Sackin's tree imbalance scores for ladder-like non-ultrametric trees
multi.asym.ultra.stemmy <- numeric(NSIMS) # list of Rohlf's tree stemminess scores for asymmetrical ultrametric trees
extinct.stemmy <- numeric(NSIMS) # list of Rohlf's tree stemminess scores for asymmetrical non-ultrametric trees
ladder.extinct.stemmy <- numeric(NSIMS) # list of Rohlf's tree stemminess scores for ladder-like non-ultrametric trees
perc.impute <- 0.1 # set percent number of taxa to impute/predict from the simulated dataset
X.sym.ultra <- vector("list", length = NSIMS) # store complete datasets for completely symmetrical (balanced) ultrametric tree
X.asym.ultra <- vector("list", length = NSIMS) # store complete datasets for completely asymmetrical (imbalanced) ultrametric tree
X.multi.asym.ultra <- vector("list", length = NSIMS) # store complete datasets for set of asymmetrical ultrametric trees
X.multi.asym.ultra.low.quart <- vector("list", length = NSIMS) # store lower quartiles for set of asymmetrical ultrametric trees
X.extinct <- vector("list", length = NSIMS) # store complete datasets for set of asymmetrical non-ultrametric trees
X.extinct.low.quart <- vector("list", length = NSIMS) # store lower quartiles for set of asymmetrical non-ultrametric trees
X.ladder.extinct <- vector("list", length = NSIMS) # store complete datasets for set of ladder-like non-ultrametric trees
X.pectinate.extinct <- vector("list", length = NSIMS) # store complete datasets for pectinate non-ultrametric tree
Lambda.sym.ultra <- numeric(NSIMS) # list of lambda estimates from PGLS with symmetrical ultrametric tree
Lambda.asym.ultra <- numeric(NSIMS) # list of lambda estimates from PGLS with asymmetrical ultrametric tree
Lambda.multi.asym.ultra <- numeric(NSIMS) # list of lambda estimates from PGLS with multiple asymmetrical ultrametric trees
Lambda.multi.asym.ultra.low.quart <- numeric(NSIMS) # list of lambda estimates from PGLS with multiple asymmetrical ultrametric trees, 50% of lower quartile removed
Lambda.multi.asym.ultra.equal <- numeric(NSIMS) # list of lambda estimates from PGLS with equal-branch transformed asymmetrical ultrametric trees
Lambda.extinct <- numeric(NSIMS) # list of lambda estimates from PGLS with multiple asymmetrical non-ultrametric trees
Lambda.extinct.low.quart <- numeric(NSIMS) # list of lambda estimates from PGLS with multiple asymmetrical non-ultrametric trees, 50% of lower quartile removed
Lambda.extinct.equal <- numeric(NSIMS) # list of lambda estimates from PGLS with equal-branch transformed asymmetrical non-ultrametric trees
Lambda.extinct.ladder <- numeric(NSIMS) # list of lambda estimates from PGLS with ladder-like non-ultrametric trees, extant only
Lambda.extinct.ladder.20 <- numeric(NSIMS) # list of lambda estimates from PGLS with ladder-like non-ultrametric trees, 20% removed
Lambda.pectinate.extinct <- numeric(NSIMS) # list of lambda estimates from PGLS with pectinate non-ultrametric trees
Predictions.sym.ultra.list <- vector("list", length = NSIMS)
Predictions.asym.ultra.list <- vector("list", length = NSIMS)
Predictions.multi.asym.ultra.list <- vector("list", length = NSIMS)
Predictions.multi.asym.ultra.low.quart.list <- vector("list", length = NSIMS)
Predictions.multi.asym.ultra.equal.list <- vector("list", length = NSIMS)
Predictions.extinct.list <- vector("list", length = NSIMS)
Predictions.extinct.low.quart.list <- vector("list", length = NSIMS)
Predictions.extinct.equal.list <- vector("list", length = NSIMS)
Predictions.ladder.extinct.list <- vector("list", length = NSIMS)
Predictions.ladder.extinct.20.list <- vector("list", length = NSIMS)
Predictions.pectinate.extinct.list <- vector("list", length = NSIMS)

# Simulate balanced ultrametric tree
sym.ultra <- sim.taxa(n=128, numbsim=1, waitsp=function()0.4, waitext=function()0.5, symmetric=TRUE)
sym.ultra.tree <- sym.ultra[[1]]
sym.ultra.tree$edge.length <- sym.ultra.tree$edge.length / sum(sym.ultra.tree$edge.length) # standardise tree length to 1
sym.ultra.colless <- collessI(sym.ultra.tree, method = "original") # calculate Colless' imbalance index
sym.ultra.sackin <- sackinI(sym.ultra.tree) # calculate Sackin's imbalance index
sym.ultra.stemmy <- stemminess(sym.ultra.tree) # calculate Sackin's imbalance index
#sum(sym.ultra.tree$edge.length)

# Simulate imbalanced (asymmetric) ultrametric tree
asym.ultra <- sim.age(age=2.00, numbsim=1, waitsp=function()0.02, waitext=function()2.00, symmetric=FALSE)
asym.ultra.tree <- asym.ultra[[1]]
asym.ultra.tree$edge.length <- asym.ultra.tree$edge.length / sum(asym.ultra.tree$edge.length)
asym.ultra.colless <- collessI(asym.ultra.tree, method = "original") # calculate Colless' imbalance index
asym.ultra.sackin <- sackinI(asym.ultra.tree) # calculate Sackin's imbalance index
asym.ultra.stemmy <- stemminess(asym.ultra.tree) # calculate Sackin's imbalance index
#sum(asym.ultra.tree$edge.length)

# Simulate pectinate non-ultrametric tree
pectinate.extinct <- sim.age(age=50.0, numbsim=1, waitsp=function()0.5, waitext=function()1, symmetric=FALSE)
pectinate.extinct.tree <- pectinate.extinct[[1]]
pectinate.extinct.tree$edge.length <- pectinate.extinct.tree$edge.length / sum(pectinate.extinct.tree$edge.length)
pectinate.extinct.colless <- collessI(pectinate.extinct.tree, method = "original") # calculate Colless' imbalance index
pectinate.extinct.sackin <- sackinI(pectinate.extinct.tree) # calculate Sackin's imbalance index
pectinate.extinct.stemmy <- stemminess(pectinate.extinct.tree) # calculate Sackin's imbalance index
#sum(pectinate.extinct.tree$edge.length)

# Set up while loop
# Use tryCatch to restart iteration when catching the following error: "Problem with optim:52ERROR: ABNORMAL_TERMINATION_IN_LNSRCH"
# Error appears when estimating lambda with caper's pgls function, potentially due to difficulties with ML when lambda is close to 1.
i <- 1
while (i < NSIMS+1){
  cat("iteration", i, '\n')
  tryCatch({
    
    # Simulate trees using Bellman-Harris with extinction model
    multi.asym.ultra[i] <- sim.taxa(n = NTAXA, numbsim = 1, waitsp = "rexp(1)", waitext = "rexp(0)", symmetric = FALSE, complete = TRUE)
    extinct[i] <- sim.taxa(n = NTAXA, numbsim = 1, waitsp = "rexp(1)", waitext = "rexp(0.2)", symmetric = FALSE, complete = TRUE)
    ladder.extinct[i] <- sim.taxa(n = NTAXA, numbsim = 1, waitsp = "rexp(1)", waitext = "rexp(0.9)", symmetric = FALSE, complete = TRUE)
    
    multi.asym.ultra.tree <- multi.asym.ultra[[i]]
    multi.asym.ultra.tree$edge.length <- multi.asym.ultra.tree$edge.length / sum(multi.asym.ultra.tree$edge.length)
    multi.asym.ultra.colless[i] <- collessI(multi.asym.ultra.tree, method = "original")
    multi.asym.ultra.sackin[i] <- sackinI(multi.asym.ultra.tree)
    multi.asym.ultra.stemmy[i] <- stemminess(multi.asym.ultra.tree)
    #sum(multi.asym.ultra.tree$edge.length)
    
    extinct.tips <- sample(extinct[[i]]$tip.label, NTAXA)
    extinct[[i]] <- keep.tip(extinct[[i]], extinct.tips)
    extinct.tree <- extinct[[i]]
    extinct.tree$edge.length <- extinct.tree$edge.length / sum(extinct.tree$edge.length)
    extinct.colless[i] <- collessI(extinct.tree, method = "original")
    extinct.sackin[i] <- sackinI(extinct.tree)
    extinct.stemmy[i] <- stemminess(extinct.tree)
    #sum(extinct.tree$edge.length)
    
    ladder.extinct.tips <- sample(ladder.extinct[[i]]$tip.label, NTAXA)
    ladder.extinct[[i]] <- keep.tip(ladder.extinct[[i]], ladder.extinct.tips)
    ladder.extinct.tree <- ladder.extinct[[i]]
    ladder.extinct.tree$edge.length <- ladder.extinct.tree$edge.length / sum(ladder.extinct.tree$edge.length)
    ladder.extinct.colless[i] <- collessI(ladder.extinct.tree, method = "original")
    ladder.extinct.sackin[i] <- sackinI(ladder.extinct.tree)
    ladder.extinct.stemmy[i] <- stemminess(ladder.extinct.tree)
    #sum(ladder.extinct.tree$edge.length)
    
    # Create correlation matrices
    V <- matrix(c(1, correlation, 
                  correlation, 1), 2, 2)
    
    # Simulate correlated evolution
    X.sym.ultra[[i]] <- sim.corrs(sym.ultra.tree, V)
    X.asym.ultra[[i]] <- sim.corrs(asym.ultra.tree, V)
    X.multi.asym.ultra[[i]] <- sim.corrs(multi.asym.ultra.tree, V)
    X.extinct[[i]] <- sim.corrs(extinct.tree, V)
    X.ladder.extinct[[i]] <- sim.corrs(ladder.extinct.tree, V)
    X.pectinate.extinct[[i]] <- sim.corrs(pectinate.extinct.tree, V)
    
    # Remove 20% of data for character 2
    X.sym.ultra.miss <- X.sym.ultra[[i]]
    Remove <- length(X.sym.ultra.miss[,1]) * perc.impute # Determine number of taxa to impute data for
    X.sym.ultra.miss[cbind(sample(1:nrow(X.sym.ultra.miss), Remove),
                           sample(1, Remove, replace = TRUE))] <- NA # Randomly sample taxa and remove trait 1
    #X.sym.ultra.miss
    
    X.asym.ultra.miss <- X.asym.ultra[[i]]
    Remove <- length(X.asym.ultra.miss[,1]) * perc.impute
    X.asym.ultra.miss[cbind(sample(1:nrow(X.asym.ultra.miss), Remove),
                            sample(1, Remove, replace = TRUE))] <- NA
    #X.asym.ultra.miss
    
    X.multi.asym.ultra.miss <- X.multi.asym.ultra[[i]]
    Remove <- length(X.multi.asym.ultra.miss[,1]) * perc.impute
    X.multi.asym.ultra.miss[cbind(sample(1:nrow(X.multi.asym.ultra.miss), Remove),
                                  sample(1, Remove, replace = TRUE))] <- NA
    #X.multi.asym.ultra.miss
    
    X.multi.asym.ultra.low.quart[[i]] <- quantile(X.multi.asym.ultra[[i]][,1], probs = c(0.25))[[1]] # identify taxa in the lower quartile (25% quantile)
    X.multi.asym.ultra.low.quart.miss <- X.multi.asym.ultra[[i]]
    Remove <- length(X.multi.asym.ultra.low.quart.miss[which(X.multi.asym.ultra.low.quart.miss[,1] <= X.multi.asym.ultra.low.quart[[i]],)]) * 0.5 # remove 50% of taxa in lower quartile
    X.multi.asym.ultra.low.quart.miss[cbind(sample(which(X.multi.asym.ultra.low.quart.miss[,1] <= X.multi.asym.ultra.low.quart[[i]],), Remove),
                                            sample(1, Remove, replace = TRUE))] <- NA
    #X.multi.asym.ultra.low.quart.miss
    
    X.extinct.miss <- X.extinct[[i]]
    new.extinct.tips <- which(grepl("ext", extinct.tree$tip.label) == TRUE) # Get index numbers for extinct taxa
    X.extinct.miss[cbind(new.extinct.tips,
                         sample(1, length(new.extinct.tips), replace = TRUE))] <- NA # Remove only extinct taxa for character 2
    #Remove <- length(X.extinct.miss[,1]) * perc.impute
    #X.extinct.miss[cbind(sample(1:nrow(X.extinct.miss), Remove),
    #                        sample(1, Remove, replace = TRUE))] <- NA
    #X.extinct.miss
    
    X.extinct.low.quart[[i]] <- quantile(X.extinct[[i]][,1], probs = c(0.25))[[1]] # identify taxa in the lower quartile (25% quantile)
    X.extinct.low.quart.miss <- X.extinct[[i]]
    Remove <- length(X.extinct.low.quart.miss[which(X.extinct.low.quart.miss[,1] <= X.extinct.low.quart[[i]],)]) * 0.5 # remove 50% of taxa in lower quartile
    X.extinct.low.quart.miss[cbind(sample(which(X.extinct.low.quart.miss[,1] <= X.extinct.low.quart[[i]],), Remove),
                                   sample(1, Remove, replace = TRUE))] <- NA
    #X.extinct.low.quart.miss
    
    X.extinct.ladder.miss <- X.ladder.extinct[[i]]
    new.ladder.extinct.tips <- which(grepl("ext", ladder.extinct.tree$tip.label) == TRUE)
    X.extinct.ladder.miss[cbind(new.ladder.extinct.tips,
                                sample(1, length(new.ladder.extinct.tips), replace = TRUE))] <- NA
    
    X.extinct.ladder.20.miss <- X.ladder.extinct[[i]]
    Remove <- length(X.extinct.ladder.20.miss[,1]) * perc.impute
    X.extinct.ladder.20.miss[cbind(sample(1:nrow(X.extinct.ladder.20.miss), Remove),
                                   sample(1, Remove, replace = TRUE))] <- NA
    #X.extinct.ladder.20.miss
    
    X.pectinate.extinct.miss <- X.pectinate.extinct[[i]]
    Remove <- length(X.pectinate.extinct.miss[,1]) * perc.impute
    X.pectinate.extinct.miss[cbind(sample(1:nrow(X.pectinate.extinct.miss), Remove),
                                   sample(1, Remove, replace = TRUE))] <- NA
    #X.pectinate.extinct.miss
    
    # Transform trees to having uniform branch lengths using kappa = 0
    multi.asym.ultra.equal.tree <- rescale(multi.asym.ultra.tree, "kappa", 0)
    extinct.equal.tree <- rescale(extinct.tree, "kappa", 0)
    
    # Impute missing data and calculate prediction intervals
    X.sym.ultra.data <- as.data.frame(X.sym.ultra.miss)
    missing.sym.ultra <- which(is.na(X.sym.ultra.miss), arr.ind=TRUE)
    X.sym.ultra.est.predict <- pglmPredictMissing(formula = V1~V2, data = X.sym.ultra.data, phylomat = vcv(sym.ultra.tree))
    X.sym.ultra.predictions <- X.sym.ultra.est.predict$preds[match(row.names(missing.sym.ultra), row.names(X.sym.ultra.est.predict$preds)), 1, drop = FALSE]
    X.sym.ultra.pred.var <- as.matrix(X.sym.ultra.est.predict$vars)[match(row.names(missing.sym.ultra), row.names(as.matrix(X.sym.ultra.est.predict$vars))), 1, drop = FALSE]
    X.sym.ultra.pred.seYh <- as.matrix(X.sym.ultra.est.predict$seYh)[match(row.names(missing.sym.ultra), row.names(as.matrix(X.sym.ultra.est.predict$seYh))), 1, drop = FALSE]
    X.sym.ultra.pred.rms <- X.sym.ultra.est.predict$modsum$RMS[[1]] # model residual mean squared error
    df <- X.sym.ultra.est.predict$modsum$n - X.sym.ultra.est.predict$modsum$k # degrees of freedom (n-k)
    X.sym.ultra.pred.t <- qt(p = .025, df = df, lower.tail=FALSE) # Student's t-distribution
    X.sym.ultra.pred.int.phylo <- X.sym.ultra.pred.t * sqrt(X.sym.ultra.pred.seYh + X.sym.ultra.pred.var) # phylogenetically-informed prediction interval 
    
    X.asym.ultra.data <- as.data.frame(X.asym.ultra.miss)
    missing.asym.ultra <- which(is.na(X.asym.ultra.miss), arr.ind=TRUE)
    X.asym.ultra.est.predict <- pglmPredictMissing(formula = V1~V2, data = X.asym.ultra.data, phylomat = vcv(asym.ultra.tree))
    X.asym.ultra.predictions <- X.asym.ultra.est.predict$preds[match(row.names(missing.asym.ultra), row.names(X.asym.ultra.est.predict$preds)), 1, drop = FALSE]
    X.asym.ultra.pred.var <- as.matrix(X.asym.ultra.est.predict$vars)[match(row.names(missing.asym.ultra), row.names(as.matrix(X.asym.ultra.est.predict$vars))), 1, drop = FALSE]
    X.asym.ultra.pred.seYh <- as.matrix(X.asym.ultra.est.predict$seYh)[match(row.names(missing.asym.ultra), row.names(as.matrix(X.asym.ultra.est.predict$seYh))), 1, drop = FALSE]
    X.asym.ultra.pred.rms <- X.asym.ultra.est.predict$modsum$RMS[[1]]
    df <- X.asym.ultra.est.predict$modsum$n - X.asym.ultra.est.predict$modsum$k
    X.asym.ultra.pred.t <- qt(p = .025, df = df, lower.tail=FALSE)
    X.asym.ultra.pred.int.phylo <- X.asym.ultra.pred.t * sqrt(X.asym.ultra.pred.seYh + X.asym.ultra.pred.var)
    
    X.multi.asym.ultra.data <- as.data.frame(X.multi.asym.ultra.miss)
    missing.multi.asym.ultra <- which(is.na(X.multi.asym.ultra.miss), arr.ind=TRUE)
    X.multi.asym.ultra.est.predict <- pglmPredictMissing(formula = V1~V2, data = X.multi.asym.ultra.data, phylomat = vcv(multi.asym.ultra.tree))
    X.multi.asym.ultra.predictions <- X.multi.asym.ultra.est.predict$preds[match(row.names(missing.multi.asym.ultra), row.names(X.multi.asym.ultra.est.predict$preds)), 1, drop = FALSE]
    X.multi.asym.ultra.pred.var <- as.matrix(X.multi.asym.ultra.est.predict$vars)[match(row.names(missing.multi.asym.ultra), row.names(as.matrix(X.multi.asym.ultra.est.predict$vars))), 1, drop = FALSE]
    X.multi.asym.ultra.pred.seYh <- as.matrix(X.multi.asym.ultra.est.predict$seYh)[match(row.names(missing.multi.asym.ultra), row.names(as.matrix(X.multi.asym.ultra.est.predict$seYh))), 1, drop = FALSE]
    X.multi.asym.ultra.pred.rms <- X.multi.asym.ultra.est.predict$modsum$RMS[[1]]
    df <- X.multi.asym.ultra.est.predict$modsum$n - X.multi.asym.ultra.est.predict$modsum$k
    X.multi.asym.ultra.pred.t <- qt(p = .025, df = df, lower.tail=FALSE)
    X.multi.asym.ultra.pred.int.phylo <- X.multi.asym.ultra.pred.t * sqrt(X.multi.asym.ultra.pred.seYh + X.multi.asym.ultra.pred.var)
    
    X.multi.asym.ultra.low.quart.data <- as.data.frame(X.multi.asym.ultra.low.quart.miss)
    missing.multi.asym.ultra.low.quart <- which(is.na(X.multi.asym.ultra.low.quart.miss), arr.ind=TRUE)
    X.multi.asym.ultra.low.quart.est.predict <- pglmPredictMissing(formula = V1~V2, data = X.multi.asym.ultra.low.quart.data, phylomat = vcv(multi.asym.ultra.tree))
    X.multi.asym.ultra.low.quart.predictions <- X.multi.asym.ultra.low.quart.est.predict$preds[match(row.names(missing.multi.asym.ultra.low.quart), row.names(X.multi.asym.ultra.low.quart.est.predict$preds)), 1, drop = FALSE]
    X.multi.asym.ultra.low.quart.pred.var <- as.matrix(X.multi.asym.ultra.low.quart.est.predict$vars)[match(row.names(missing.multi.asym.ultra.low.quart), row.names(as.matrix(X.multi.asym.ultra.low.quart.est.predict$vars))), 1, drop = FALSE]
    X.multi.asym.ultra.low.quart.pred.seYh <- as.matrix(X.multi.asym.ultra.low.quart.est.predict$seYh)[match(row.names(missing.multi.asym.ultra.low.quart), row.names(as.matrix(X.multi.asym.ultra.low.quart.est.predict$seYh))), 1, drop = FALSE]
    X.multi.asym.ultra.low.quart.pred.rms <- X.multi.asym.ultra.low.quart.est.predict$modsum$RMS[[1]]
    df <- X.multi.asym.ultra.low.quart.est.predict$modsum$n - X.multi.asym.ultra.low.quart.est.predict$modsum$k
    X.multi.asym.ultra.low.quart.pred.t <- qt(p = .025, df = df, lower.tail=FALSE)
    X.multi.asym.ultra.low.quart.pred.int.phylo <- X.multi.asym.ultra.low.quart.pred.t * sqrt(X.multi.asym.ultra.low.quart.pred.seYh + X.multi.asym.ultra.low.quart.pred.var)
    
    X.multi.asym.ultra.equal.est.predict <- pglmPredictMissing(formula = V1~V2, data = X.multi.asym.ultra.data, phylomat = vcv(multi.asym.ultra.equal.tree))
    X.multi.asym.ultra.equal.predictions <- X.multi.asym.ultra.equal.est.predict$preds[match(row.names(missing.multi.asym.ultra), row.names(X.multi.asym.ultra.equal.est.predict$preds)), 1, drop = FALSE]
    X.multi.asym.ultra.equal.pred.var <- as.matrix(X.multi.asym.ultra.equal.est.predict$vars)[match(row.names(missing.multi.asym.ultra), row.names(as.matrix(X.multi.asym.ultra.equal.est.predict$vars))), 1, drop = FALSE]
    X.multi.asym.ultra.equal.pred.seYh <- as.matrix(X.multi.asym.ultra.equal.est.predict$seYh)[match(row.names(missing.multi.asym.ultra), row.names(as.matrix(X.multi.asym.ultra.equal.est.predict$seYh))), 1, drop = FALSE]
    X.multi.asym.ultra.equal.pred.rms <- X.multi.asym.ultra.equal.est.predict$modsum$RMS[[1]]
    df <- X.multi.asym.ultra.equal.est.predict$modsum$n - X.multi.asym.ultra.equal.est.predict$modsum$k
    X.multi.asym.ultra.equal.pred.t <- qt(p = .025, df = df, lower.tail=FALSE)
    X.multi.asym.ultra.equal.pred.int.phylo <- X.multi.asym.ultra.equal.pred.t * sqrt(X.multi.asym.ultra.equal.pred.seYh + X.multi.asym.ultra.equal.pred.var)
    
    X.extinct.data <- as.data.frame(X.extinct.miss)
    missing.extinct <- which(is.na(X.extinct.miss), arr.ind=TRUE)
    X.extinct.est.predict <- pglmPredictMissing(formula = V1~V2, data = X.extinct.data, phylomat = vcv(extinct.tree))
    X.extinct.predictions <- X.extinct.est.predict$preds[match(row.names(missing.extinct), row.names(X.extinct.est.predict$preds)), 1, drop = FALSE]
    X.extinct.pred.var <- as.matrix(X.extinct.est.predict$vars)[match(row.names(missing.extinct), row.names(as.matrix(X.extinct.est.predict$vars))), 1, drop = FALSE]
    X.extinct.pred.seYh <- as.matrix(X.extinct.est.predict$seYh)[match(row.names(missing.extinct), row.names(as.matrix(X.extinct.est.predict$seYh))), 1, drop = FALSE]
    X.extinct.pred.rms <- X.extinct.est.predict$modsum$RMS[[1]]
    df <- X.extinct.est.predict$modsum$n - X.extinct.est.predict$modsum$k
    X.extinct.pred.t <- qt(p = .025, df = df, lower.tail=FALSE)
    X.extinct.pred.int.phylo <- X.extinct.pred.t * sqrt(X.extinct.pred.seYh + X.extinct.pred.var)
    
    X.extinct.low.quart.data <- as.data.frame(X.extinct.low.quart.miss)
    missing.extinct.low.quart <- which(is.na(X.extinct.low.quart.miss), arr.ind=TRUE)
    X.extinct.low.quart.est.predict <- pglmPredictMissing(formula = V1~V2, data = X.extinct.low.quart.data, phylomat = vcv(extinct.tree))
    X.extinct.low.quart.predictions <- X.extinct.low.quart.est.predict$preds[match(row.names(missing.extinct.low.quart), row.names(X.extinct.low.quart.est.predict$preds)), 1, drop = FALSE]
    X.extinct.low.quart.pred.var <- as.matrix(X.extinct.low.quart.est.predict$vars)[match(row.names(missing.extinct.low.quart), row.names(as.matrix(X.extinct.low.quart.est.predict$vars))), 1, drop = FALSE]
    X.extinct.low.quart.pred.seYh <- as.matrix(X.extinct.low.quart.est.predict$seYh)[match(row.names(missing.extinct.low.quart), row.names(as.matrix(X.extinct.low.quart.est.predict$seYh))), 1, drop = FALSE]
    X.extinct.low.quart.pred.rms <- X.extinct.low.quart.est.predict$modsum$RMS[[1]]
    df <- X.extinct.low.quart.est.predict$modsum$n - X.extinct.low.quart.est.predict$modsum$k
    X.extinct.low.quart.pred.t <- qt(p = .025, df = df, lower.tail=FALSE)
    X.extinct.low.quart.pred.int.phylo <- X.extinct.low.quart.pred.t * sqrt(X.extinct.low.quart.pred.seYh + X.extinct.low.quart.pred.var)
    
    X.extinct.equal.est.predict <- pglmPredictMissing(formula = V1~V2, data = X.extinct.data, phylomat = vcv(extinct.equal.tree))
    X.extinct.equal.predictions <- X.extinct.equal.est.predict$preds[match(row.names(missing.extinct), row.names(X.extinct.equal.est.predict$preds)), 1, drop = FALSE]
    X.extinct.equal.pred.var <- as.matrix(X.extinct.equal.est.predict$vars)[match(row.names(missing.extinct), row.names(as.matrix(X.extinct.equal.est.predict$vars))), 1, drop = FALSE]
    X.extinct.equal.pred.seYh <- as.matrix(X.extinct.equal.est.predict$seYh)[match(row.names(missing.extinct), row.names(as.matrix(X.extinct.equal.est.predict$seYh))), 1, drop = FALSE]
    X.extinct.equal.pred.rms <- X.extinct.equal.est.predict$modsum$RMS[[1]]
    df <- X.extinct.equal.est.predict$modsum$n - X.extinct.equal.est.predict$modsum$k
    X.extinct.equal.pred.t <- qt(p = .025, df = df, lower.tail=FALSE)
    X.extinct.equal.pred.int.phylo <- X.extinct.equal.pred.t * sqrt(X.extinct.equal.pred.seYh + X.extinct.equal.pred.var)
    
    X.extinct.ladder.data <- as.data.frame(X.extinct.ladder.miss)
    missing.extinct.ladder <- which(is.na(X.extinct.ladder.miss), arr.ind=TRUE)
    X.extinct.ladder.est.predict <- pglmPredictMissing(formula = V1~V2, data = X.extinct.ladder.data, phylomat = vcv(ladder.extinct.tree))
    X.extinct.ladder.predictions <- X.extinct.ladder.est.predict$preds[match(row.names(missing.extinct.ladder), row.names(X.extinct.ladder.est.predict$preds)), 1, drop = FALSE]
    X.extinct.ladder.pred.var <- as.matrix(X.extinct.ladder.est.predict$vars)[match(row.names(missing.extinct.ladder), row.names(as.matrix(X.extinct.ladder.est.predict$vars))), 1, drop = FALSE]
    X.extinct.ladder.pred.seYh <- as.matrix(X.extinct.ladder.est.predict$seYh)[match(row.names(missing.extinct.ladder), row.names(as.matrix(X.extinct.ladder.est.predict$seYh))), 1, drop = FALSE]
    X.extinct.ladder.pred.rms <- X.extinct.ladder.est.predict$modsum$RMS[[1]]
    df <- X.extinct.ladder.est.predict$modsum$n - X.extinct.ladder.est.predict$modsum$k
    X.extinct.ladder.pred.t <- qt(p = .025, df = df, lower.tail=FALSE)
    X.extinct.ladder.pred.int.phylo <- X.extinct.ladder.pred.t * sqrt(X.extinct.ladder.pred.seYh + X.extinct.ladder.pred.var)
    
    X.extinct.ladder.20.data <- as.data.frame(X.extinct.ladder.20.miss)
    missing.extinct.ladder.20 <- which(is.na(X.extinct.ladder.20.miss), arr.ind=TRUE)
    X.extinct.ladder.20.est.predict <- pglmPredictMissing(formula = V1~V2, data = X.extinct.ladder.20.data, phylomat = vcv(ladder.extinct.tree))
    X.extinct.ladder.20.predictions <- X.extinct.ladder.20.est.predict$preds[match(row.names(missing.extinct.ladder.20), row.names(X.extinct.ladder.20.est.predict$preds)), 1, drop = FALSE]
    X.extinct.ladder.20.pred.var <- as.matrix(X.extinct.ladder.20.est.predict$vars)[match(row.names(missing.extinct.ladder.20), row.names(as.matrix(X.extinct.ladder.20.est.predict$vars))), 1, drop = FALSE]
    X.extinct.ladder.20.pred.seYh <- as.matrix(X.extinct.ladder.20.est.predict$seYh)[match(row.names(missing.extinct.ladder.20), row.names(as.matrix(X.extinct.ladder.20.est.predict$seYh))), 1, drop = FALSE]
    X.extinct.ladder.20.pred.rms <- X.extinct.ladder.20.est.predict$modsum$RMS[[1]]
    df <- X.extinct.ladder.20.est.predict$modsum$n - X.extinct.ladder.20.est.predict$modsum$k
    X.extinct.ladder.20.pred.t <- qt(p = .025, df = df, lower.tail=FALSE)
    X.extinct.ladder.20.pred.int.phylo <- X.extinct.ladder.20.pred.t * sqrt(X.extinct.ladder.20.pred.seYh + X.extinct.ladder.20.pred.var)
    
    X.pectinate.extinct.data <- as.data.frame(X.pectinate.extinct.miss)
    missing.pectinate.extinct <- which(is.na(X.pectinate.extinct.miss), arr.ind=TRUE)
    X.pectinate.extinct.est.predict <- pglmPredictMissing(formula = V1~V2, data = X.pectinate.extinct.data, phylomat = vcv(pectinate.extinct.tree))
    X.pectinate.extinct.predictions <- X.pectinate.extinct.est.predict$preds[match(row.names(missing.pectinate.extinct), row.names(X.pectinate.extinct.est.predict$preds)), 1, drop = FALSE]
    X.pectinate.extinct.pred.var <- as.matrix(X.pectinate.extinct.est.predict$vars)[match(row.names(missing.pectinate.extinct), row.names(as.matrix(X.pectinate.extinct.est.predict$vars))), 1, drop = FALSE]
    X.pectinate.extinct.pred.seYh <- as.matrix(X.pectinate.extinct.est.predict$seYh)[match(row.names(missing.pectinate.extinct), row.names(as.matrix(X.pectinate.extinct.est.predict$seYh))), 1, drop = FALSE]
    X.pectinate.extinct.pred.rms <- X.pectinate.extinct.est.predict$modsum$RMS[[1]]
    df <- X.pectinate.extinct.est.predict$modsum$n - X.pectinate.extinct.est.predict$modsum$k
    X.pectinate.extinct.pred.t <- qt(p = .025, df = df, lower.tail=FALSE)
    X.pectinate.extinct.pred.int.phylo <- X.pectinate.extinct.pred.t * sqrt(X.pectinate.extinct.pred.seYh + X.pectinate.extinct.pred.var)
    
    # Create data frame and run PGLS regression on data without missing values
    X.sym.ultra.miss.df <- as.data.frame(X.sym.ultra.miss)
    X.sym.ultra.miss.df$Taxon <- row.names(X.sym.ultra.miss.df)
    Subset.sym.ultra <- subset(X.sym.ultra.miss.df, is.na(X.sym.ultra.miss.df$V1) == FALSE)
    Keep.tips.sym.ultra <- c(Subset.sym.ultra$Taxon)
    Subset.sym.ultra.tree <- keep.tip(sym.ultra.tree, Keep.tips.sym.ultra)
    Sym.ultra.tree.data <- comparative.data(Subset.sym.ultra.tree, Subset.sym.ultra, names.col = Taxon, vcv = TRUE)
    PGLS.sym.ultra.model <- pgls(V1~V2, data = Sym.ultra.tree.data, lambda = 'ML')
    Intercept.sym.ultra <- PGLS.sym.ultra.model$model$coef[[1]] # extract y-intercept
    Coefficient.sym.ultra <- PGLS.sym.ultra.model$model$coef[[2]] # extract slope coefficient
    Lambda.sym.ultra[i] <- PGLS.sym.ultra.model$param.CI$lambda$opt[[1]] # extract maximum likelihood estimate of lambda
    
    X.asym.ultra.miss.df <- as.data.frame(X.asym.ultra.miss)
    X.asym.ultra.miss.df$Taxon <- row.names(X.asym.ultra.miss.df)
    Subset.asym.ultra <- subset(X.asym.ultra.miss.df, is.na(X.asym.ultra.miss.df$V1) == FALSE)
    Keep.tips.asym.ultra <- c(Subset.asym.ultra$Taxon)
    Subset.asym.ultra.tree <- keep.tip(asym.ultra.tree, Keep.tips.asym.ultra)
    Asym.ultra.tree.data <- comparative.data(Subset.asym.ultra.tree, Subset.asym.ultra, names.col = Taxon, vcv = TRUE)
    PGLS.asym.ultra.model <- pgls(V1~V2, data = Asym.ultra.tree.data, lambda = 'ML')
    Intercept.asym.ultra <- PGLS.asym.ultra.model$model$coef[[1]]
    Coefficient.asym.ultra <- PGLS.asym.ultra.model$model$coef[[2]]
    Lambda.asym.ultra[i] <- PGLS.asym.ultra.model$param.CI$lambda$opt[[1]]
    
    X.multi.asym.ultra.miss.df <- as.data.frame(X.multi.asym.ultra.miss)
    X.multi.asym.ultra.miss.df$Taxon <- row.names(X.multi.asym.ultra.miss.df)
    Subset.multi.asym.ultra <- subset(X.multi.asym.ultra.miss.df, is.na(X.multi.asym.ultra.miss.df$V1) == FALSE)
    Keep.tips.multi.asym.ultra <- c(Subset.multi.asym.ultra$Taxon)
    Subset.multi.asym.ultra.tree <- keep.tip(multi.asym.ultra.tree, Keep.tips.multi.asym.ultra)
    Multi.asym.ultra.tree.data <- comparative.data(Subset.multi.asym.ultra.tree, Subset.multi.asym.ultra, names.col = Taxon, vcv = TRUE)
    PGLS.multi.asym.ultra.model <- pgls(V1~V2, data = Multi.asym.ultra.tree.data, lambda = 'ML')
    Intercept.multi.asym.ultra <- PGLS.multi.asym.ultra.model$model$coef[[1]]
    Coefficient.multi.asym.ultra <- PGLS.multi.asym.ultra.model$model$coef[[2]]
    Lambda.multi.asym.ultra[i] <- PGLS.multi.asym.ultra.model$param.CI$lambda$opt[[1]]
    
    X.multi.asym.ultra.low.quart.miss.df <- as.data.frame(X.multi.asym.ultra.low.quart.miss)
    X.multi.asym.ultra.low.quart.miss.df$Taxon <- row.names(X.multi.asym.ultra.low.quart.miss.df)
    Subset.multi.asym.ultra.low.quart <- subset(X.multi.asym.ultra.low.quart.miss.df, is.na(X.multi.asym.ultra.low.quart.miss.df$V1) == FALSE)
    Keep.tips.multi.asym.ultra.low.quart <- c(Subset.multi.asym.ultra.low.quart$Taxon)
    Subset.multi.asym.ultra.low.quart.tree <- keep.tip(multi.asym.ultra.tree, Keep.tips.multi.asym.ultra.low.quart)
    Multi.asym.ultra.low.quart.tree.data <- comparative.data(Subset.multi.asym.ultra.low.quart.tree, Subset.multi.asym.ultra.low.quart, names.col = Taxon, vcv = TRUE)
    PGLS.multi.asym.ultra.low.quart.model <- pgls(V1~V2, data = Multi.asym.ultra.low.quart.tree.data, lambda = 'ML')
    Intercept.multi.asym.ultra.low.quart <- PGLS.multi.asym.ultra.low.quart.model$model$coef[[1]]
    Coefficient.multi.asym.ultra.low.quart <- PGLS.multi.asym.ultra.low.quart.model$model$coef[[2]]
    Lambda.multi.asym.ultra.low.quart[i] <- PGLS.multi.asym.ultra.low.quart.model$param.CI$lambda$opt[[1]]
    
    Subset.multi.asym.ultra.equal.tree <- keep.tip(multi.asym.ultra.equal.tree, Keep.tips.multi.asym.ultra)
    Multi.asym.ultra.equal.tree.data <- comparative.data(Subset.multi.asym.ultra.equal.tree, Subset.multi.asym.ultra, names.col = Taxon, vcv = TRUE)
    PGLS.multi.asym.ultra.equal.model <- pgls(V1~V2, data = Multi.asym.ultra.equal.tree.data, lambda = 'ML')
    Intercept.multi.asym.ultra.equal. <- PGLS.multi.asym.ultra.equal.model$model$coef[[1]]
    Coefficient.multi.asym.ultra.equal <- PGLS.multi.asym.ultra.equal.model$model$coef[[2]]
    Lambda.multi.asym.ultra.equal[i] <- PGLS.multi.asym.ultra.equal.model$param.CI$lambda$opt[[1]]
    
    X.extinct.miss.df <- as.data.frame(X.extinct.miss)
    X.extinct.miss.df$Taxon <- row.names(X.extinct.miss.df)
    Subset.extant <- subset(X.extinct.miss.df, is.na(X.extinct.miss.df$V1) == FALSE)
    Keep.tips.extant <- c(Subset.extant$Taxon)
    Subset.extant.tree <- keep.tip(extinct.tree, Keep.tips.extant)
    Extinct.tree.data <- comparative.data(Subset.extant.tree, Subset.extant, names.col = Taxon, vcv = TRUE)
    PGLS.extinct.model <- pgls(V1~V2, data = Extinct.tree.data, lambda = 'ML')
    Intercept.extinct <- PGLS.extinct.model$model$coef[[1]]
    Coefficient.extinct <- PGLS.extinct.model$model$coef[[2]]
    Lambda.extinct[i] <- PGLS.extinct.model$param.CI$lambda$opt[[1]]
    
    X.extinct.low.quart.miss.df <- as.data.frame(X.extinct.low.quart.miss)
    X.extinct.low.quart.miss.df$Taxon <- row.names(X.extinct.low.quart.miss.df)
    Subset.extant.low.quart <- subset(X.extinct.low.quart.miss.df, is.na(X.extinct.low.quart.miss.df$V1) == FALSE)
    Keep.tips.extant.low.quart <- c(Subset.extant.low.quart$Taxon)
    Subset.extant.low.quart.tree <- keep.tip(extinct.tree, Keep.tips.extant.low.quart)
    Extinct.low.quart.tree.data <- comparative.data(Subset.extant.low.quart.tree, Subset.extant.low.quart, names.col = Taxon, vcv = TRUE)
    PGLS.extinct.low.quart.model <- pgls(V1~V2, data = Extinct.low.quart.tree.data, lambda = 'ML')
    Intercept.extinct.low.quart <- PGLS.extinct.low.quart.model$model$coef[[1]]
    Coefficient.extinct.low.quart <- PGLS.extinct.low.quart.model$model$coef[[2]]
    Lambda.extinct.low.quart[i] <- PGLS.extinct.low.quart.model$param.CI$lambda$opt[[1]]
    
    Subset.extant.equal.tree <- keep.tip(extinct.equal.tree, Keep.tips.extant)
    Extinct.equal.tree.data <- comparative.data(Subset.extant.equal.tree, Subset.extant, names.col = Taxon, vcv = TRUE)
    PGLS.extinct.equal.model <- pgls(V1~V2, data = Extinct.equal.tree.data, lambda = 'ML')
    Intercept.extinct.equal <- PGLS.extinct.equal.model$model$coef[[1]]
    Coefficient.extinct.equal <- PGLS.extinct.equal.model$model$coef[[2]]
    Lambda.extinct.equal[i] <- PGLS.extinct.equal.model$param.CI$lambda$opt[[1]]
    
    X.extinct.ladder.miss.df <- as.data.frame(X.extinct.ladder.miss)
    X.extinct.ladder.miss.df$Taxon <- row.names(X.extinct.ladder.miss.df)
    Subset.extant.ladder <- subset(X.extinct.ladder.miss.df, is.na(X.extinct.ladder.miss.df$V1) == FALSE)
    Keep.tips.extant.ladder <- c(Subset.extant.ladder$Taxon)
    Subset.extant.ladder.tree <- keep.tip(ladder.extinct.tree, Keep.tips.extant.ladder)
    Extinct.ladder.tree.data <- comparative.data(Subset.extant.ladder.tree, Subset.extant.ladder, names.col = Taxon, vcv = TRUE)
    PGLS.extinct.ladder.model <- pgls(V1~V2, data = Extinct.ladder.tree.data, lambda = 'ML')
    Intercept.extinct.ladder <- PGLS.extinct.ladder.model$model$coef[[1]]
    Coefficient.extinct.ladder <- PGLS.extinct.ladder.model$model$coef[[2]]
    Lambda.extinct.ladder[i] <- PGLS.extinct.ladder.model$param.CI$lambda$opt[[1]]
    
    X.extinct.ladder.20.miss.df <- as.data.frame(X.extinct.ladder.20.miss)
    X.extinct.ladder.20.miss.df$Taxon <- row.names(X.extinct.ladder.20.miss.df)
    Subset.extinct.ladder.20 <- subset(X.extinct.ladder.20.miss.df, is.na(X.extinct.ladder.20.miss.df$V1) == FALSE)
    Keep.tips.extinct.ladder.20 <- c(Subset.extinct.ladder.20$Taxon)
    Subset.extinct.ladder.20.tree <- keep.tip(ladder.extinct.tree, Keep.tips.extinct.ladder.20)
    Extinct.ladder.tree.20.data <- comparative.data(Subset.extinct.ladder.20.tree, Subset.extinct.ladder.20, names.col = Taxon, vcv = TRUE)
    PGLS.extinct.ladder.20.model <- pgls(V1~V2, data = Extinct.ladder.tree.20.data, lambda = 'ML')
    Intercept.extinct.ladder.20 <- PGLS.extinct.ladder.20.model$model$coef[[1]]
    Coefficient.extinct.ladder.20 <- PGLS.extinct.ladder.20.model$model$coef[[2]]
    Lambda.extinct.ladder.20[i] <- PGLS.extinct.ladder.20.model$param.CI$lambda$opt[[1]]
    
    X.pectinate.extinct.miss.df <- as.data.frame(X.pectinate.extinct.miss)
    X.pectinate.extinct.miss.df$Taxon <- row.names(X.pectinate.extinct.miss.df)
    Subset.pectinate.extinct <- subset(X.pectinate.extinct.miss.df, is.na(X.pectinate.extinct.miss.df$V1) == FALSE)
    Keep.tips.pectinate.extinct <- c(Subset.pectinate.extinct$Taxon)
    Subset.pectinate.extinct.tree <- keep.tip(pectinate.extinct.tree, Keep.tips.pectinate.extinct)
    Pectinate.extinct.tree.data <- comparative.data(Subset.pectinate.extinct.tree, Subset.pectinate.extinct, names.col = Taxon, vcv = TRUE)
    PGLS.pectinate.extinct.model <- pgls(V1~V2, data = Pectinate.extinct.tree.data, lambda = 'ML')
    Intercept.pectinate.extinct <- PGLS.pectinate.extinct.model$model$coef[[1]]
    Coefficient.pectinate.extinct <- PGLS.pectinate.extinct.model$model$coef[[2]]
    Lambda.pectinate.extinct[i] <- PGLS.pectinate.extinct.model$param.CI$lambda$opt[[1]]
    
    # Calculate missing data with PGLS equation and prediction intervals for the phylogenetic mean response (as if location of predicted taxon is unknown)
    V1.sym.ultra.phylo.regress <- predict(PGLS.sym.ultra.model, subset(X.sym.ultra.miss.df, is.na(X.sym.ultra.miss.df$V1) == TRUE))
    V1.sym.ultra.pred.int.PGLS <- X.sym.ultra.pred.t * sqrt(X.sym.ultra.pred.seYh + X.sym.ultra.pred.rms)
    
    V1.asym.ultra.phylo.regress <- predict(PGLS.asym.ultra.model, subset(X.asym.ultra.miss.df, is.na(X.asym.ultra.miss.df$V1) == TRUE))
    V1.asym.ultra.pred.int.PGLS <- X.asym.ultra.pred.t * sqrt(X.asym.ultra.pred.seYh + X.asym.ultra.pred.rms) 
    
    V1.multi.asym.ultra.phylo.regress <- predict(PGLS.multi.asym.ultra.model, subset(X.multi.asym.ultra.miss.df, is.na(X.multi.asym.ultra.miss.df$V1) == TRUE))
    V1.multi.asym.ultra.pred.int.PGLS <- X.multi.asym.ultra.pred.t * sqrt(X.multi.asym.ultra.pred.seYh + X.multi.asym.ultra.pred.rms) 
    
    V1.multi.asym.ultra.low.quart.phylo.regress <- predict(PGLS.multi.asym.ultra.low.quart.model, subset(X.multi.asym.ultra.low.quart.miss.df, is.na(X.multi.asym.ultra.low.quart.miss.df$V1) == TRUE))
    V1.multi.asym.ultra.low.quart.pred.int.PGLS <- X.multi.asym.ultra.low.quart.pred.t * sqrt(X.multi.asym.ultra.low.quart.pred.seYh + X.multi.asym.ultra.low.quart.pred.rms) 
    
    V1.multi.asym.ultra.equal.phylo.regress <- predict(PGLS.multi.asym.ultra.equal.model, subset(X.multi.asym.ultra.miss.df, is.na(X.multi.asym.ultra.miss.df$V1) == TRUE))
    V1.multi.asym.ultra.equal.pred.int.PGLS <- X.multi.asym.ultra.equal.pred.t * sqrt(X.multi.asym.ultra.equal.pred.seYh + X.multi.asym.ultra.equal.pred.rms) 
    
    V1.extinct.phylo.regress <- predict(PGLS.extinct.model, subset(X.extinct.miss.df, is.na(X.extinct.miss.df$V1) == TRUE))
    V1.extinct.pred.int.PGLS <- X.extinct.pred.t * sqrt(X.extinct.pred.seYh + X.extinct.pred.rms) 
    
    V1.extinct.low.quart.phylo.regress <- predict(PGLS.extinct.low.quart.model, subset(X.extinct.low.quart.miss.df, is.na(X.extinct.low.quart.miss.df$V1) == TRUE))
    V1.extinct.low.quart.pred.int.PGLS <- X.extinct.low.quart.pred.t * sqrt(X.extinct.low.quart.pred.seYh + X.extinct.low.quart.pred.rms) 
    
    V1.extinct.equal.phylo.regress <- predict(PGLS.extinct.equal.model, subset(X.extinct.miss.df, is.na(X.extinct.miss.df$V1) == TRUE))
    V1.extinct.equal.pred.int.PGLS <- X.extinct.equal.pred.t * sqrt(X.extinct.equal.pred.seYh + X.extinct.equal.pred.rms) 
    
    V1.extinct.ladder.phylo.regress <- predict(PGLS.extinct.ladder.model, subset(X.extinct.ladder.miss.df, is.na(X.extinct.ladder.miss.df$V1) == TRUE))
    V1.extinct.ladder.pred.int.PGLS <- X.extinct.ladder.pred.t * sqrt(X.extinct.ladder.pred.seYh + X.extinct.ladder.pred.rms) 
    
    V1.extinct.ladder.20.phylo.regress <- predict(PGLS.extinct.ladder.20.model, subset(X.extinct.ladder.20.miss.df, is.na(X.extinct.ladder.20.miss.df$V1) == TRUE))
    V1.extinct.ladder.20.pred.int.PGLS <- X.extinct.ladder.20.pred.t * sqrt(X.extinct.ladder.20.pred.seYh + X.extinct.ladder.20.pred.rms)
    
    V1.pectinate.extinct.phylo.regress <- predict(PGLS.pectinate.extinct.model, subset(X.pectinate.extinct.miss.df, is.na(X.pectinate.extinct.miss.df$V1) == TRUE))
    V1.pectinate.extinct.pred.int.PGLS <- X.pectinate.extinct.pred.t * sqrt(X.pectinate.extinct.pred.seYh + X.pectinate.extinct.pred.rms) 
    
    # Run OLS regression on full data
    OLS.sym.ultra.model <- lm(V1~V2, data = Subset.sym.ultra)
    Intercept.sym.ultra.nophylo <- OLS.sym.ultra.model$coefficients[[1]]
    Coefficient.sym.ultra.nophylo <- OLS.sym.ultra.model$coefficients[[2]]
    
    OLS.asym.ultra.model <- lm(V1~V2, data = Subset.asym.ultra)
    Intercept.asym.ultra.nophylo <- OLS.asym.ultra.model$coefficients[[1]]
    Coefficient.asym.ultra.nophylo <- OLS.asym.ultra.model$coefficients[[2]]
    
    OLS.multi.asym.ultra.model <- lm(V1~V2, data = Subset.multi.asym.ultra)
    Intercept.multi.asym.ultra.nophylo <- OLS.multi.asym.ultra.model$coefficients[[1]]
    Coefficient.multi.asym.ultra.nophylo <- OLS.multi.asym.ultra.model$coefficients[[2]]
    
    OLS.multi.asym.ultra.low.quart.model <- lm(V1~V2, data = Subset.multi.asym.ultra.low.quart)
    Intercept.multi.asym.ultra.low.quart.nophylo <- OLS.multi.asym.ultra.low.quart.model$coefficients[[1]]
    Coefficient.multi.asym.ultra.low.quart.nophylo <- OLS.multi.asym.ultra.low.quart.model$coefficients[[2]]
    
    OLS.extinct.model <- lm(V1~V2, data = Subset.extant)
    Intercept.extinct.nophylo <- OLS.extinct.model$coefficients[[1]]
    Coefficient.extinct.nophylo <- OLS.extinct.model$coefficients[[2]]
    
    OLS.extinct.low.quart.model <- lm(V1~V2, data = Subset.extant.low.quart)
    Intercept.extinct.low.quart.nophylo <- OLS.extinct.low.quart.model$coefficients[[1]]
    Coefficient.extinct.low.quart.nophylo <- OLS.extinct.low.quart.model$coefficients[[2]]
    
    OLS.extinct.ladder.model <- lm(V1~V2, data = Subset.extant.ladder)
    Intercept.extinct.ladder.nophylo <- OLS.extinct.ladder.model$coefficients[[1]]
    Coefficient.extinct.ladder.nophylo <- OLS.extinct.ladder.model$coefficients[[2]]
    
    OLS.extinct.ladder.20.model <- lm(V1~V2, data = Subset.extinct.ladder.20)
    Intercept.extinct.ladder.20.nophylo <- OLS.extinct.ladder.20.model$coefficients[[1]]
    Coefficient.extinct.ladder.20.nophylo <- OLS.extinct.ladder.20.model$coefficients[[2]]
    
    OLS.pectinate.extinct.model <- lm(V1~V2, data = Subset.pectinate.extinct)
    Intercept.pectinate.extinct.nophylo <- OLS.pectinate.extinct.model$coefficients[[1]]
    Coefficient.pectinate.extinct.nophylo <- OLS.pectinate.extinct.model$coefficients[[2]]
    
    # Calculate missing data with OLS equation
    V1.ols.sym.ultra.regress <- predict(OLS.sym.ultra.model, subset(X.sym.ultra.miss.df, is.na(X.sym.ultra.miss.df$V1) == TRUE), interval = "prediction", level = 0.95)
    V1.ols.sym.ultra.pred.int <- V1.ols.sym.ultra.regress[,3] - V1.ols.sym.ultra.regress[,1]
    
    V1.ols.asym.ultra.regress <- predict(OLS.asym.ultra.model, subset(X.asym.ultra.miss.df, is.na(X.asym.ultra.miss.df$V1) == TRUE), interval = "prediction", level = 0.95)
    V1.ols.asym.ultra.pred.int <- V1.ols.asym.ultra.regress[,3] - V1.ols.asym.ultra.regress[,1]
    
    V1.ols.multi.asym.ultra.regress <- predict(OLS.multi.asym.ultra.model, subset(X.multi.asym.ultra.miss.df, is.na(X.multi.asym.ultra.miss.df$V1) == TRUE), interval = "prediction", level = 0.95)
    V1.ols.multi.asym.ultra.pred.int <- V1.ols.multi.asym.ultra.regress[,3] - V1.ols.multi.asym.ultra.regress[,1]
    
    V1.ols.multi.asym.ultra.low.quart.regress <- predict(OLS.multi.asym.ultra.low.quart.model, subset(X.multi.asym.ultra.low.quart.miss.df, is.na(X.multi.asym.ultra.low.quart.miss.df$V1) == TRUE), interval = "prediction", level = 0.95)
    V1.ols.multi.asym.ultra.low.quart.pred.int <- V1.ols.multi.asym.ultra.low.quart.regress[,3] - V1.ols.multi.asym.ultra.low.quart.regress[,1]
    
    V1.ols.multi.asym.ultra.equal.regress <- V1.ols.multi.asym.ultra.regress # same as original trees because no phylogenetic information is used in the regression or prediction
    V1.ols.multi.asym.ultra.equal.pred.int <- V1.ols.multi.asym.ultra.pred.int
    
    V1.ols.extinct.regress <- predict(OLS.extinct.model, subset(X.extinct.miss.df, is.na(X.extinct.miss.df$V1) == TRUE), interval = "prediction", level = 0.95)
    V1.ols.extinct.pred.int <- V1.ols.extinct.regress[,3] - V1.ols.extinct.regress[,1]
    
    V1.ols.extinct.low.quart.regress <- predict(OLS.extinct.low.quart.model, subset(X.extinct.low.quart.miss.df, is.na(X.extinct.low.quart.miss.df$V1) == TRUE), interval = "prediction", level = 0.95)
    V1.ols.extinct.low.quart.pred.int <- V1.ols.extinct.low.quart.regress[,3] - V1.ols.extinct.low.quart.regress[,1]
    
    V1.ols.extinct.equal.regress <- V1.ols.extinct.regress # same as original trees because no phylogenetic information is used in the regression or prediction
    V1.ols.extinct.equal.pred.int <- V1.ols.extinct.pred.int
    
    V1.ols.extinct.ladder.regress <- predict(OLS.extinct.ladder.model, subset(X.extinct.ladder.miss.df, is.na(X.extinct.ladder.miss.df$V1) == TRUE), interval = "prediction", level = 0.95)
    V1.ols.extinct.ladder.pred.int <- V1.ols.extinct.ladder.regress[,3] - V1.ols.extinct.ladder.regress[,1]
    
    V1.ols.extinct.ladder.20.regress <- predict(OLS.extinct.ladder.20.model, subset(X.extinct.ladder.20.miss.df, is.na(X.extinct.ladder.20.miss.df$V1) == TRUE), interval = "prediction", level = 0.95)
    V1.ols.extinct.ladder.20.pred.int <- V1.ols.extinct.ladder.20.regress[,3] - V1.ols.extinct.ladder.20.regress[,1]
    
    V1.ols.pectinate.extinct.regress <- predict(OLS.pectinate.extinct.model, subset(X.pectinate.extinct.miss.df, is.na(X.pectinate.extinct.miss.df$V1) == TRUE), interval = "prediction", level = 0.95)
    V1.ols.pectinate.extinct.pred.int <- V1.ols.pectinate.extinct.regress[,3] - V1.ols.pectinate.extinct.regress[,1]
    
    # Create dataframe of predictions and calculate differences from actual values and between methods
    Predictions.sym.ultra <- data.frame(i, X.sym.ultra[[i]][missing.sym.ultra], X.sym.ultra.predictions, X.sym.ultra.pred.var, X.sym.ultra.pred.int.phylo, V1.sym.ultra.phylo.regress, V1.sym.ultra.pred.int.PGLS, V1.ols.sym.ultra.regress[,1], V1.ols.sym.ultra.pred.int)
    colnames(Predictions.sym.ultra) <- c("Iteration", "Actual value", "Phylogenetic imputation", "Prediction variance", "Phylo prediction interval", "PGLS regression", "PGLS prediction interval", "OLS regression", "OLS prediction interval")
    Predictions.sym.ultra$Diff.actual.impute <- Predictions.sym.ultra$`Actual value` - Predictions.sym.ultra$`Phylogenetic imputation`
    Predictions.sym.ultra$Diff.actual.pgls <- Predictions.sym.ultra$`Actual value` - Predictions.sym.ultra$`PGLS regression`
    Predictions.sym.ultra$Diff.actual.ols <- Predictions.sym.ultra$`Actual value` - Predictions.sym.ultra$`OLS regression`
    Predictions.sym.ultra$Diff.ols.pgls <- Predictions.sym.ultra$`OLS regression` - Predictions.sym.ultra$`PGLS regression`
    Predictions.sym.ultra$Diff.ols.impute <- Predictions.sym.ultra$`OLS regression` - Predictions.sym.ultra$`Phylogenetic imputation`
    Predictions.sym.ultra$Diff.pgls.impute <- Predictions.sym.ultra$`PGLS regression` - Predictions.sym.ultra$`Phylogenetic imputation`
    Predictions.sym.ultra$Taxon <- rownames(Predictions.sym.ultra)
    tips <- Predictions.sym.ultra$Taxon
    nodes<-sapply(tips,function(x,y) which(y==x),y=sym.ultra.tree$tip.label)
    Predictions.sym.ultra$Tip_length <- setNames(sym.ultra.tree$edge.length[sapply(nodes, function(x,y) which(y==x),y=sym.ultra.tree$edge[,2])],names(nodes))
    Predictions.sym.ultra.list[[i]] <- Predictions.sym.ultra
    
    Predictions.asym.ultra <- data.frame(i, X.asym.ultra[[i]][missing.asym.ultra], X.asym.ultra.predictions, X.asym.ultra.pred.var, X.asym.ultra.pred.int.phylo, V1.asym.ultra.phylo.regress, V1.asym.ultra.pred.int.PGLS, V1.ols.asym.ultra.regress[,1], V1.ols.asym.ultra.pred.int)
    colnames(Predictions.asym.ultra) <- c("Iteration", "Actual value", "Phylogenetic imputation", "Prediction variance", "Phylo prediction interval", "PGLS regression", "PGLS prediction interval", "OLS regression", "OLS prediction interval")
    Predictions.asym.ultra$Diff.actual.impute <- Predictions.asym.ultra$`Actual value` - Predictions.asym.ultra$`Phylogenetic imputation`
    Predictions.asym.ultra$Diff.actual.pgls <- Predictions.asym.ultra$`Actual value` - Predictions.asym.ultra$`PGLS regression`
    Predictions.asym.ultra$Diff.actual.ols <- Predictions.asym.ultra$`Actual value` - Predictions.asym.ultra$`OLS regression`
    Predictions.asym.ultra$Diff.ols.pgls <- Predictions.asym.ultra$`OLS regression` - Predictions.asym.ultra$`PGLS regression`
    Predictions.asym.ultra$Diff.ols.impute <- Predictions.asym.ultra$`OLS regression` - Predictions.asym.ultra$`Phylogenetic imputation`
    Predictions.asym.ultra$Diff.pgls.impute <- Predictions.asym.ultra$`PGLS regression` - Predictions.asym.ultra$`Phylogenetic imputation`
    Predictions.asym.ultra$Taxon <- rownames(Predictions.asym.ultra)
    tips <- Predictions.asym.ultra$Taxon
    nodes<-sapply(tips,function(x,y) which(y==x),y=asym.ultra.tree$tip.label)
    Predictions.asym.ultra$Tip_length <- setNames(asym.ultra.tree$edge.length[sapply(nodes, function(x,y) which(y==x),y=asym.ultra.tree$edge[,2])],names(nodes))
    Predictions.asym.ultra.list[[i]] <- Predictions.asym.ultra
    
    Predictions.multi.asym.ultra <- data.frame(i, X.multi.asym.ultra[[i]][missing.multi.asym.ultra], X.multi.asym.ultra.predictions, X.multi.asym.ultra.pred.var, X.multi.asym.ultra.pred.int.phylo, V1.multi.asym.ultra.phylo.regress, V1.multi.asym.ultra.pred.int.PGLS, V1.ols.multi.asym.ultra.regress[,1], V1.ols.multi.asym.ultra.pred.int)
    colnames(Predictions.multi.asym.ultra) <- c("Iteration", "Actual value", "Phylogenetic imputation", "Prediction variance", "Phylo prediction interval", "PGLS regression", "PGLS prediction interval", "OLS regression", "OLS prediction interval")
    Predictions.multi.asym.ultra$Diff.actual.impute <- Predictions.multi.asym.ultra$`Actual value` - Predictions.multi.asym.ultra$`Phylogenetic imputation`
    Predictions.multi.asym.ultra$Diff.actual.pgls <- Predictions.multi.asym.ultra$`Actual value` - Predictions.multi.asym.ultra$`PGLS regression`
    Predictions.multi.asym.ultra$Diff.actual.ols <- Predictions.multi.asym.ultra$`Actual value` - Predictions.multi.asym.ultra$`OLS regression`
    Predictions.multi.asym.ultra$Diff.ols.pgls <- Predictions.multi.asym.ultra$`OLS regression` - Predictions.multi.asym.ultra$`PGLS regression`
    Predictions.multi.asym.ultra$Diff.ols.impute <- Predictions.multi.asym.ultra$`OLS regression` - Predictions.multi.asym.ultra$`Phylogenetic imputation`
    Predictions.multi.asym.ultra$Diff.pgls.impute <- Predictions.multi.asym.ultra$`PGLS regression` - Predictions.multi.asym.ultra$`Phylogenetic imputation`
    Predictions.multi.asym.ultra$Taxon <- rownames(Predictions.multi.asym.ultra)
    tips <- Predictions.multi.asym.ultra$Taxon
    nodes<-sapply(tips,function(x,y) which(y==x),y=multi.asym.ultra.tree$tip.label)
    Predictions.multi.asym.ultra$Tip_length <- setNames(multi.asym.ultra.tree$edge.length[sapply(nodes, function(x,y) which(y==x),y=multi.asym.ultra.tree$edge[,2])],names(nodes))
    Predictions.multi.asym.ultra.list[[i]] <- Predictions.multi.asym.ultra
    
    Predictions.multi.asym.ultra.low.quart <- data.frame(i, X.multi.asym.ultra[[i]][missing.multi.asym.ultra.low.quart], X.multi.asym.ultra.low.quart.predictions, X.multi.asym.ultra.low.quart.pred.var, X.multi.asym.ultra.low.quart.pred.int.phylo, V1.multi.asym.ultra.low.quart.phylo.regress, V1.multi.asym.ultra.low.quart.pred.int.PGLS, V1.ols.multi.asym.ultra.low.quart.regress[,1], V1.ols.multi.asym.ultra.low.quart.pred.int)
    colnames(Predictions.multi.asym.ultra.low.quart) <- c("Iteration", "Actual value", "Phylogenetic imputation", "Prediction variance", "Phylo prediction interval", "PGLS regression", "PGLS prediction interval", "OLS regression", "OLS prediction interval")
    Predictions.multi.asym.ultra.low.quart$Diff.actual.impute <- Predictions.multi.asym.ultra.low.quart$`Actual value` - Predictions.multi.asym.ultra.low.quart$`Phylogenetic imputation`
    Predictions.multi.asym.ultra.low.quart$Diff.actual.pgls <- Predictions.multi.asym.ultra.low.quart$`Actual value` - Predictions.multi.asym.ultra.low.quart$`PGLS regression`
    Predictions.multi.asym.ultra.low.quart$Diff.actual.ols <- Predictions.multi.asym.ultra.low.quart$`Actual value` - Predictions.multi.asym.ultra.low.quart$`OLS regression`
    Predictions.multi.asym.ultra.low.quart$Diff.ols.pgls <- Predictions.multi.asym.ultra.low.quart$`OLS regression` - Predictions.multi.asym.ultra.low.quart$`PGLS regression`
    Predictions.multi.asym.ultra.low.quart$Diff.ols.impute <- Predictions.multi.asym.ultra.low.quart$`OLS regression` - Predictions.multi.asym.ultra.low.quart$`Phylogenetic imputation`
    Predictions.multi.asym.ultra.low.quart$Diff.pgls.impute <- Predictions.multi.asym.ultra.low.quart$`PGLS regression` - Predictions.multi.asym.ultra.low.quart$`Phylogenetic imputation`
    Predictions.multi.asym.ultra.low.quart$Taxon <- rownames(Predictions.multi.asym.ultra.low.quart)
    tips <- Predictions.multi.asym.ultra.low.quart$Taxon
    nodes<-sapply(tips,function(x,y) which(y==x),y=multi.asym.ultra.tree$tip.label)
    Predictions.multi.asym.ultra.low.quart$Tip_length <- setNames(multi.asym.ultra.tree$edge.length[sapply(nodes, function(x,y) which(y==x),y=multi.asym.ultra.tree$edge[,2])],names(nodes))
    Predictions.multi.asym.ultra.low.quart.list[[i]] <- Predictions.multi.asym.ultra.low.quart
    
    Predictions.multi.asym.ultra.equal <- data.frame(i, X.multi.asym.ultra[[i]][missing.multi.asym.ultra], X.multi.asym.ultra.equal.predictions, X.multi.asym.ultra.equal.pred.var, X.multi.asym.ultra.equal.pred.int.phylo, V1.multi.asym.ultra.equal.phylo.regress, V1.multi.asym.ultra.equal.pred.int.PGLS, V1.ols.multi.asym.ultra.equal.regress[,1], V1.ols.multi.asym.ultra.equal.pred.int)
    colnames(Predictions.multi.asym.ultra.equal) <- c("Iteration", "Actual value", "Phylogenetic imputation", "Prediction variance", "Phylo prediction interval", "PGLS regression", "PGLS prediction interval", "OLS regression", "OLS prediction interval")
    Predictions.multi.asym.ultra.equal$Diff.actual.impute <- Predictions.multi.asym.ultra.equal$`Actual value` - Predictions.multi.asym.ultra.equal$`Phylogenetic imputation`
    Predictions.multi.asym.ultra.equal$Diff.actual.pgls <- Predictions.multi.asym.ultra.equal$`Actual value` - Predictions.multi.asym.ultra.equal$`PGLS regression`
    Predictions.multi.asym.ultra.equal$Diff.actual.ols <- Predictions.multi.asym.ultra.equal$`Actual value` - Predictions.multi.asym.ultra.equal$`OLS regression`
    Predictions.multi.asym.ultra.equal$Diff.ols.pgls <- Predictions.multi.asym.ultra.equal$`OLS regression` - Predictions.multi.asym.ultra.equal$`PGLS regression`
    Predictions.multi.asym.ultra.equal$Diff.ols.impute <- Predictions.multi.asym.ultra.equal$`OLS regression` - Predictions.multi.asym.ultra.equal$`Phylogenetic imputation`
    Predictions.multi.asym.ultra.equal$Diff.pgls.impute <- Predictions.multi.asym.ultra.equal$`PGLS regression` - Predictions.multi.asym.ultra.equal$`Phylogenetic imputation`
    Predictions.multi.asym.ultra.equal$Taxon <- rownames(Predictions.multi.asym.ultra.equal)
    tips <- Predictions.multi.asym.ultra.equal$Taxon
    nodes<-sapply(tips,function(x,y) which(y==x),y=multi.asym.ultra.equal.tree$tip.label)
    Predictions.multi.asym.ultra.equal$Tip_length <- setNames(multi.asym.ultra.equal.tree$edge.length[sapply(nodes, function(x,y) which(y==x),y=multi.asym.ultra.equal.tree$edge[,2])],names(nodes))
    Predictions.multi.asym.ultra.equal.list[[i]] <- Predictions.multi.asym.ultra.equal
    
    Predictions.extinct <- data.frame(i, X.extinct[[i]][missing.extinct], X.extinct.predictions, X.extinct.pred.var, X.extinct.pred.int.phylo, V1.extinct.phylo.regress, V1.extinct.pred.int.PGLS, V1.ols.extinct.regress[,1], V1.ols.extinct.pred.int)
    colnames(Predictions.extinct) <- c("Iteration", "Actual value", "Phylogenetic imputation", "Prediction variance", "Phylo prediction interval", "PGLS regression", "PGLS prediction interval", "OLS regression", "OLS prediction interval")
    Predictions.extinct$Diff.actual.impute <- Predictions.extinct$`Actual value` - Predictions.extinct$`Phylogenetic imputation`
    Predictions.extinct$Diff.actual.pgls <- Predictions.extinct$`Actual value` - Predictions.extinct$`PGLS regression`
    Predictions.extinct$Diff.actual.ols <- Predictions.extinct$`Actual value` - Predictions.extinct$`OLS regression`
    Predictions.extinct$Diff.ols.pgls <- Predictions.extinct$`OLS regression` - Predictions.extinct$`PGLS regression`
    Predictions.extinct$Diff.ols.impute <- Predictions.extinct$`OLS regression` - Predictions.extinct$`Phylogenetic imputation`
    Predictions.extinct$Diff.pgls.impute <- Predictions.extinct$`PGLS regression` - Predictions.extinct$`Phylogenetic imputation`
    Predictions.extinct$Taxon <- rownames(Predictions.extinct)
    for (x in 1:length(rownames(Predictions.extinct))){
      target <- Predictions.extinct$Taxon[x]
      Predictions.extinct$PathLength[x] <- diag(vcv(phy = extinct.tree))[target]/max(diag(vcv(phy = extinct.tree)))
    }
    tips <- Predictions.extinct$Taxon
    nodes<-sapply(tips,function(x,y) which(y==x),y=extinct.tree$tip.label)
    Predictions.extinct$Tip_length <- setNames(extinct.tree$edge.length[sapply(nodes, function(x,y) which(y==x),y=extinct.tree$edge[,2])],names(nodes))
    Predictions.extinct.list[[i]] <- Predictions.extinct
    
    Predictions.extinct.low.quart <- data.frame(i, X.extinct[[i]][missing.extinct.low.quart], X.extinct.low.quart.predictions, X.extinct.low.quart.pred.var, X.extinct.low.quart.pred.int.phylo, V1.extinct.low.quart.phylo.regress, V1.extinct.low.quart.pred.int.PGLS, V1.ols.extinct.low.quart.regress[,1], V1.ols.extinct.low.quart.pred.int)
    colnames(Predictions.extinct.low.quart) <- c("Iteration", "Actual value", "Phylogenetic imputation", "Prediction variance", "Phylo prediction interval", "PGLS regression", "PGLS prediction interval", "OLS regression", "OLS prediction interval")
    Predictions.extinct.low.quart$Diff.actual.impute <- Predictions.extinct.low.quart$`Actual value` - Predictions.extinct.low.quart$`Phylogenetic imputation`
    Predictions.extinct.low.quart$Diff.actual.pgls <- Predictions.extinct.low.quart$`Actual value` - Predictions.extinct.low.quart$`PGLS regression`
    Predictions.extinct.low.quart$Diff.actual.ols <- Predictions.extinct.low.quart$`Actual value` - Predictions.extinct.low.quart$`OLS regression`
    Predictions.extinct.low.quart$Diff.ols.pgls <- Predictions.extinct.low.quart$`OLS regression` - Predictions.extinct.low.quart$`PGLS regression`
    Predictions.extinct.low.quart$Diff.ols.impute <- Predictions.extinct.low.quart$`OLS regression` - Predictions.extinct.low.quart$`Phylogenetic imputation`
    Predictions.extinct.low.quart$Diff.pgls.impute <- Predictions.extinct.low.quart$`PGLS regression` - Predictions.extinct.low.quart$`Phylogenetic imputation`
    Predictions.extinct.low.quart$Taxon <- rownames(Predictions.extinct.low.quart)
    for (x in 1:length(rownames(Predictions.extinct.low.quart))){
      target <- Predictions.extinct.low.quart$Taxon[x]
      Predictions.extinct.low.quart$PathLength[x] <- diag(vcv(phy = extinct.tree))[target]/max(diag(vcv(phy = extinct.tree)))
    }
    tips <- Predictions.extinct.low.quart$Taxon
    nodes<-sapply(tips,function(x,y) which(y==x),y=extinct.tree$tip.label)
    Predictions.extinct.low.quart$Tip_length <- setNames(extinct.tree$edge.length[sapply(nodes, function(x,y) which(y==x),y=extinct.tree$edge[,2])],names(nodes))
    Predictions.extinct.low.quart.list[[i]] <- Predictions.extinct.low.quart
    
    Predictions.extinct.equal <- data.frame(i, X.extinct[[i]][missing.extinct], X.extinct.equal.predictions, X.extinct.equal.pred.var, X.extinct.equal.pred.int.phylo, V1.extinct.equal.phylo.regress, V1.extinct.equal.pred.int.PGLS, V1.ols.extinct.equal.regress[,1], V1.ols.extinct.equal.pred.int)
    colnames(Predictions.extinct.equal) <- c("Iteration", "Actual value", "Phylogenetic imputation", "Prediction variance", "Phylo prediction interval", "PGLS regression", "PGLS prediction interval", "OLS regression", "OLS prediction interval")
    Predictions.extinct.equal$Diff.actual.impute <- Predictions.extinct.equal$`Actual value` - Predictions.extinct.equal$`Phylogenetic imputation`
    Predictions.extinct.equal$Diff.actual.pgls <- Predictions.extinct.equal$`Actual value` - Predictions.extinct.equal$`PGLS regression`
    Predictions.extinct.equal$Diff.actual.ols <- Predictions.extinct.equal$`Actual value` - Predictions.extinct.equal$`OLS regression`
    Predictions.extinct.equal$Diff.ols.pgls <- Predictions.extinct.equal$`OLS regression` - Predictions.extinct.equal$`PGLS regression`
    Predictions.extinct.equal$Diff.ols.impute <- Predictions.extinct.equal$`OLS regression` - Predictions.extinct.equal$`Phylogenetic imputation`
    Predictions.extinct.equal$Diff.pgls.impute <- Predictions.extinct.equal$`PGLS regression` - Predictions.extinct.equal$`Phylogenetic imputation`
    Predictions.extinct.equal$Taxon <- rownames(Predictions.extinct.equal)
    for (x in 1:length(rownames(Predictions.extinct.equal))){
      target <- Predictions.extinct.equal$Taxon[x]
      Predictions.extinct.equal$PathLength[x] <- diag(vcv(phy = extinct.equal.tree))[target]/max(diag(vcv(phy = extinct.equal.tree)))
    }
    tips <- Predictions.extinct.equal$Taxon
    nodes<-sapply(tips,function(x,y) which(y==x),y=extinct.equal.tree$tip.label)
    Predictions.extinct.equal$Tip_length <- setNames(extinct.equal.tree$edge.length[sapply(nodes, function(x,y) which(y==x),y=extinct.equal.tree$edge[,2])],names(nodes))
    Predictions.extinct.equal.list[[i]] <- Predictions.extinct.equal
    
    Predictions.ladder.extinct <- data.frame(i, X.ladder.extinct[[i]][missing.extinct.ladder], X.extinct.ladder.predictions, X.extinct.ladder.pred.var, X.extinct.ladder.pred.int.phylo, V1.extinct.ladder.phylo.regress, V1.extinct.ladder.pred.int.PGLS, V1.ols.extinct.ladder.regress[,1], V1.ols.extinct.ladder.pred.int)
    colnames(Predictions.ladder.extinct) <- c("Iteration", "Actual value", "Phylogenetic imputation", "Prediction variance", "Phylo prediction interval", "PGLS regression", "PGLS prediction interval", "OLS regression", "OLS prediction interval")
    Predictions.ladder.extinct$Diff.actual.impute <- Predictions.ladder.extinct$`Actual value` - Predictions.ladder.extinct$`Phylogenetic imputation`
    Predictions.ladder.extinct$Diff.actual.pgls <- Predictions.ladder.extinct$`Actual value` - Predictions.ladder.extinct$`PGLS regression`
    Predictions.ladder.extinct$Diff.actual.ols <- Predictions.ladder.extinct$`Actual value` - Predictions.ladder.extinct$`OLS regression`
    Predictions.ladder.extinct$Diff.ols.pgls <- Predictions.ladder.extinct$`OLS regression` - Predictions.ladder.extinct$`PGLS regression`
    Predictions.ladder.extinct$Diff.ols.impute <- Predictions.ladder.extinct$`OLS regression` - Predictions.ladder.extinct$`Phylogenetic imputation`
    Predictions.ladder.extinct$Diff.pgls.impute <- Predictions.ladder.extinct$`PGLS regression` - Predictions.ladder.extinct$`Phylogenetic imputation`
    Predictions.ladder.extinct$Taxon <- rownames(Predictions.ladder.extinct)
    for (x in 1:length(rownames(Predictions.ladder.extinct))){
      target <- Predictions.ladder.extinct$Taxon[x]
      Predictions.ladder.extinct$PathLength[x] <- diag(vcv(phy = ladder.extinct.tree))[target]/max(diag(vcv(phy = ladder.extinct.tree)))
    }
    tips <- Predictions.ladder.extinct$Taxon
    nodes<-sapply(tips,function(x,y) which(y==x),y=ladder.extinct.tree$tip.label)
    Predictions.ladder.extinct$Tip_length <- setNames(ladder.extinct.tree$edge.length[sapply(nodes, function(x,y) which(y==x),y=ladder.extinct.tree$edge[,2])],names(nodes))
    Predictions.ladder.extinct.list[[i]] <- Predictions.ladder.extinct
    
    Predictions.ladder.extinct.20 <- data.frame(i, X.ladder.extinct[[i]][missing.extinct.ladder.20], X.extinct.ladder.20.predictions, X.extinct.ladder.20.pred.var, X.extinct.ladder.20.pred.int.phylo, V1.extinct.ladder.20.phylo.regress, V1.extinct.ladder.20.pred.int.PGLS, V1.ols.extinct.ladder.20.regress[,1], V1.ols.extinct.ladder.20.pred.int)
    colnames(Predictions.ladder.extinct.20) <- c("Iteration", "Actual value", "Phylogenetic imputation", "Prediction variance", "Phylo prediction interval", "PGLS regression", "PGLS prediction interval", "OLS regression", "OLS prediction interval")
    Predictions.ladder.extinct.20$Diff.actual.impute <- Predictions.ladder.extinct.20$`Actual value` - Predictions.ladder.extinct.20$`Phylogenetic imputation`
    Predictions.ladder.extinct.20$Diff.actual.pgls <- Predictions.ladder.extinct.20$`Actual value` - Predictions.ladder.extinct.20$`PGLS regression`
    Predictions.ladder.extinct.20$Diff.actual.ols <- Predictions.ladder.extinct.20$`Actual value` - Predictions.ladder.extinct.20$`OLS regression`
    Predictions.ladder.extinct.20$Diff.ols.pgls <- Predictions.ladder.extinct.20$`OLS regression` - Predictions.ladder.extinct.20$`PGLS regression`
    Predictions.ladder.extinct.20$Diff.ols.impute <- Predictions.ladder.extinct.20$`OLS regression` - Predictions.ladder.extinct.20$`Phylogenetic imputation`
    Predictions.ladder.extinct.20$Diff.pgls.impute <- Predictions.ladder.extinct.20$`PGLS regression` - Predictions.ladder.extinct.20$`Phylogenetic imputation`
    Predictions.ladder.extinct.20$Taxon <- rownames(Predictions.ladder.extinct.20)
    for (x in 1:length(rownames(Predictions.ladder.extinct.20))){
      target <- Predictions.ladder.extinct.20$Taxon[x]
      Predictions.ladder.extinct.20$PathLength[x] <- diag(vcv(phy = ladder.extinct.tree))[target]/max(diag(vcv(phy = ladder.extinct.tree)))
    }
    tips <- Predictions.ladder.extinct.20$Taxon
    nodes<-sapply(tips,function(x,y) which(y==x),y=ladder.extinct.tree$tip.label)
    Predictions.ladder.extinct.20$Tip_length <- setNames(ladder.extinct.tree$edge.length[sapply(nodes, function(x,y) which(y==x),y=ladder.extinct.tree$edge[,2])],names(nodes))
    Predictions.ladder.extinct.20.list[[i]] <- Predictions.ladder.extinct.20
    
    Predictions.pectinate.extinct <- data.frame(i, X.pectinate.extinct[[i]][missing.pectinate.extinct], X.pectinate.extinct.predictions, X.pectinate.extinct.pred.var, X.pectinate.extinct.pred.int.phylo, V1.pectinate.extinct.phylo.regress, V1.pectinate.extinct.pred.int.PGLS, V1.ols.pectinate.extinct.regress[,1], V1.ols.pectinate.extinct.pred.int)
    colnames(Predictions.pectinate.extinct) <- c("Iteration", "Actual value", "Phylogenetic imputation", "Prediction variance", "Phylo prediction interval", "PGLS regression", "PGLS prediction interval", "OLS regression", "OLS prediction interval")
    Predictions.pectinate.extinct$Diff.actual.impute <- Predictions.pectinate.extinct$`Actual value` - Predictions.pectinate.extinct$`Phylogenetic imputation`
    Predictions.pectinate.extinct$Diff.actual.pgls <- Predictions.pectinate.extinct$`Actual value` - Predictions.pectinate.extinct$`PGLS regression`
    Predictions.pectinate.extinct$Diff.actual.ols <- Predictions.pectinate.extinct$`Actual value` - Predictions.pectinate.extinct$`OLS regression`
    Predictions.pectinate.extinct$Diff.ols.pgls <- Predictions.pectinate.extinct$`OLS regression` - Predictions.pectinate.extinct$`PGLS regression`
    Predictions.pectinate.extinct$Diff.ols.impute <- Predictions.pectinate.extinct$`OLS regression` - Predictions.pectinate.extinct$`Phylogenetic imputation`
    Predictions.pectinate.extinct$Diff.pgls.impute <- Predictions.pectinate.extinct$`PGLS regression` - Predictions.pectinate.extinct$`Phylogenetic imputation`
    Predictions.pectinate.extinct$Taxon <- rownames(Predictions.pectinate.extinct)
    for (x in 1:length(rownames(Predictions.pectinate.extinct))){
      target <- Predictions.pectinate.extinct$Taxon[x]
      Predictions.pectinate.extinct$PathLength[x] <- diag(vcv(phy = pectinate.extinct.tree))[target]/max(diag(vcv(phy = pectinate.extinct.tree)))
    }
    tips <- Predictions.pectinate.extinct$Taxon
    nodes<-sapply(tips,function(x,y) which(y==x),y=pectinate.extinct.tree$tip.label)
    Predictions.pectinate.extinct$Tip_length <- setNames(pectinate.extinct.tree$edge.length[sapply(nodes, function(x,y) which(y==x),y=pectinate.extinct.tree$edge[,2])],names(nodes))
    Predictions.pectinate.extinct.list[[i]] <- Predictions.pectinate.extinct
    
    # Adds one if it reaches end of iteration without catching error
    # If there's an error, it restarts the loop without moving to the next iteration
    i <- i + 1
    
  }, error=function(e){cat("ERROR :",conditionMessage(e), "\n")})
  
}    

# Bind all prediction dataframes into one for each tree type
All.predictions.sym.ultra <- bind_rows(Predictions.sym.ultra.list)
All.predictions.asym.ultra <- bind_rows(Predictions.asym.ultra.list)
All.predictions.multi.asym.ultra <- bind_rows(Predictions.multi.asym.ultra.list)
All.predictions.multi.asym.ultra.low.quart <- bind_rows(Predictions.multi.asym.ultra.low.quart.list)
All.predictions.multi.asym.ultra.equal <- bind_rows(Predictions.multi.asym.ultra.equal.list)
All.predictions.extinct <- bind_rows(Predictions.extinct.list)
All.predictions.extinct.low.quart <- bind_rows(Predictions.extinct.low.quart.list)
All.predictions.extinct.equal <- bind_rows(Predictions.extinct.equal.list)
All.predictions.ladder.extinct <- bind_rows(Predictions.ladder.extinct.list)
All.predictions.ladder.extinct.20 <- bind_rows(Predictions.ladder.extinct.20.list)
All.predictions.pectinate.extinct <- bind_rows(Predictions.pectinate.extinct.list)

# Calculate root to node distance (count)
for (x in 1:length(rownames(All.predictions.asym.ultra))){
  iteration <- All.predictions.asym.ultra$Iteration[x]
  tree <- asym.ultra[[1]]
  target <- All.predictions.asym.ultra$Taxon[x]
  All.predictions.asym.ultra$RootNodeDistance[x] <- RootNodeDistance(tree, target)
}

for (x in 1:length(rownames(All.predictions.multi.asym.ultra))){
  iteration <- All.predictions.multi.asym.ultra$Iteration[x]
  tree <- multi.asym.ultra[[iteration]]
  target <- All.predictions.multi.asym.ultra$Taxon[x]
  All.predictions.multi.asym.ultra$RootNodeDistance[x] <- RootNodeDistance(tree, target)
}

for (x in 1:length(rownames(All.predictions.multi.asym.ultra.low.quart))){
  iteration <- All.predictions.multi.asym.ultra.low.quart$Iteration[x]
  tree <- multi.asym.ultra[[iteration]]
  target <- All.predictions.multi.asym.ultra.low.quart$Taxon[x]
  All.predictions.multi.asym.ultra.low.quart$RootNodeDistance[x] <- RootNodeDistance(tree, target)
}

for (x in 1:length(rownames(All.predictions.extinct))){
  iteration <- All.predictions.extinct$Iteration[x]
  tree <- extinct[[iteration]]
  target <- All.predictions.extinct$Taxon[x]
  All.predictions.extinct$RootNodeDistance[x] <- RootNodeDistance(tree, target)
}

for (x in 1:length(rownames(All.predictions.extinct.low.quart))){
  iteration <- All.predictions.extinct.low.quart$Iteration[x]
  tree <- extinct[[iteration]]
  target <- All.predictions.extinct.low.quart$Taxon[x]
  All.predictions.extinct.low.quart$RootNodeDistance[x] <- RootNodeDistance(tree, target)
}

for (x in 1:length(rownames(All.predictions.ladder.extinct))){
  iteration <- All.predictions.ladder.extinct$Iteration[x]
  tree <- ladder.extinct[[iteration]]
  target <- All.predictions.ladder.extinct$Taxon[x]
  All.predictions.ladder.extinct$RootNodeDistance[x] <- RootNodeDistance(tree, target)
}

for (x in 1:length(rownames(All.predictions.ladder.extinct.20))){
  iteration <- All.predictions.ladder.extinct.20$Iteration[x]
  tree <- ladder.extinct[[iteration]]
  target <- All.predictions.ladder.extinct.20$Taxon[x]
  All.predictions.ladder.extinct.20$RootNodeDistance[x] <- RootNodeDistance(tree, target)
}

for (x in 1:length(rownames(All.predictions.pectinate.extinct))){
  iteration <- All.predictions.pectinate.extinct$Iteration[x]
  tree <- pectinate.extinct[[1]]
  target <- All.predictions.pectinate.extinct$Taxon[x]
  All.predictions.pectinate.extinct$RootNodeDistance[x] <- RootNodeDistance(tree, target)
}

# Compile dataframes into format for ggplot
## Symmetric ultrametric tree
### Prediction differences from actual values
Diff.actual.impute.sym.ultra <- data.frame(All.predictions.sym.ultra$Iteration, All.predictions.sym.ultra$Taxon, All.predictions.sym.ultra$Diff.actual.impute, All.predictions.sym.ultra$`Prediction variance`, All.predictions.sym.ultra$`Phylo prediction interval`)
colnames(Diff.actual.impute.sym.ultra) <- c("Iteration", "Taxon", "Pred_diff", "Pred_var", "Pred_int")
Diff.actual.impute.sym.ultra$Method <- "Phylogenetic"
Diff.actual.impute.sym.ultra$Squared <- Diff.actual.impute.sym.ultra$Pred_diff^2
Diff.actual.impute.sym.ultra.median <- median(Diff.actual.impute.sym.ultra$Pred_diff)
Diff.actual.impute.sym.ultra.var <- var(Diff.actual.impute.sym.ultra$Pred_diff)

Diff.actual.pgls.sym.ultra <- data.frame(All.predictions.sym.ultra$Iteration, All.predictions.sym.ultra$Taxon, All.predictions.sym.ultra$Diff.actual.pgls, All.predictions.sym.ultra$`Prediction variance`, All.predictions.sym.ultra$`PGLS prediction interval`)
colnames(Diff.actual.pgls.sym.ultra) <- c("Iteration", "Taxon", "Pred_diff", "Pred_var", "Pred_int")
Diff.actual.pgls.sym.ultra$Method <- "PGLS"
Diff.actual.pgls.sym.ultra$Squared <- Diff.actual.pgls.sym.ultra$Pred_diff^2
Diff.actual.pgls.sym.ultra$Pred_var <- 0
Diff.actual.pgls.sym.ultra.median <- median(Diff.actual.pgls.sym.ultra$Pred_diff)
Diff.actual.pgls.sym.ultra.var <- var(Diff.actual.pgls.sym.ultra$Pred_diff)

Diff.actual.ols.sym.ultra <- data.frame(All.predictions.sym.ultra$Iteration, All.predictions.sym.ultra$Taxon, All.predictions.sym.ultra$Diff.actual.ols, All.predictions.sym.ultra$`Prediction variance`, All.predictions.sym.ultra$`OLS prediction interval`)
colnames(Diff.actual.ols.sym.ultra) <- c("Iteration", "Taxon", "Pred_diff", "Pred_var", "Pred_int")
Diff.actual.ols.sym.ultra$Method <- "OLS"
Diff.actual.ols.sym.ultra$Squared <- Diff.actual.ols.sym.ultra$Pred_diff^2
Diff.actual.ols.sym.ultra$Pred_var <- 0
Diff.actual.ols.sym.ultra.median <- median(Diff.actual.ols.sym.ultra$Pred_diff)
Diff.actual.ols.sym.ultra.var <- var(Diff.actual.ols.sym.ultra$Pred_diff)

All.prediction.diffs.actual.sym.ultra <- rbind(Diff.actual.impute.sym.ultra, Diff.actual.pgls.sym.ultra, Diff.actual.ols.sym.ultra)

### Differences between prediction methods
Diff.ols.impute.sym.ultra <- data.frame(All.predictions.sym.ultra$Iteration, All.predictions.sym.ultra$Taxon, All.predictions.sym.ultra$Diff.ols.impute)
colnames(Diff.ols.impute.sym.ultra) <- c("Iteration", "Taxon", "Pred_diff")
Diff.ols.impute.sym.ultra$Method <- "OLS - Phylogenetic"
Diff.ols.impute.sym.ultra.median <- median(Diff.ols.impute.sym.ultra$Pred_diff)
Diff.ols.impute.sym.ultra.var <- var(Diff.ols.impute.sym.ultra$Pred_diff)

Diff.ols.pgls.sym.ultra <- data.frame(All.predictions.sym.ultra$Iteration, All.predictions.sym.ultra$Taxon, All.predictions.sym.ultra$Diff.ols.pgls)
colnames(Diff.ols.pgls.sym.ultra) <- c("Iteration", "Taxon", "Pred_diff")
Diff.ols.pgls.sym.ultra$Method <- "OLS - PGLS"
Diff.ols.pgls.sym.ultra.median <- median(Diff.ols.pgls.sym.ultra$Pred_diff)
Diff.ols.pgls.sym.ultra.var <- var(Diff.ols.pgls.sym.ultra$Pred_diff)

Diff.pgls.impute.sym.ultra <- data.frame(All.predictions.sym.ultra$Iteration, All.predictions.sym.ultra$Taxon, All.predictions.sym.ultra$Diff.pgls.impute)
colnames(Diff.pgls.impute.sym.ultra) <- c("Iteration", "Taxon", "Pred_diff")
Diff.pgls.impute.sym.ultra$Method <- "PGLS - Phylogenetic"
Diff.pgls.impute.sym.ultra.median <- median(Diff.pgls.impute.sym.ultra$Pred_diff)
Diff.pgls.impute.sym.ultra.var <- var(Diff.pgls.impute.sym.ultra$Pred_diff)

All.prediction.diffs.methods.sym.ultra <- rbind(Diff.ols.impute.sym.ultra, Diff.ols.pgls.sym.ultra, Diff.pgls.impute.sym.ultra)

## Asymmetric ultrametric tree
### Prediction differences from actual values
Diff.actual.impute.asym.ultra <- data.frame(All.predictions.asym.ultra$Iteration, All.predictions.asym.ultra$Taxon, All.predictions.asym.ultra$Diff.actual.impute, All.predictions.asym.ultra$`Prediction variance`, All.predictions.asym.ultra$`Phylo prediction interval`, All.predictions.asym.ultra$Tip_length, All.predictions.asym.ultra$RootNodeDistance)
colnames(Diff.actual.impute.asym.ultra) <- c("Iteration", "Taxon", "Pred_diff", "Pred_var", "Pred_int", "Tip_length", "RootNodeDistance")
Diff.actual.impute.asym.ultra$Method <- "Phylogenetic"
Diff.actual.impute.asym.ultra$Squared <- Diff.actual.impute.asym.ultra$Pred_diff^2
Diff.actual.impute.asym.ultra.median <- median(Diff.actual.impute.asym.ultra$Pred_diff)
Diff.actual.impute.asym.ultra.var <- var(Diff.actual.impute.asym.ultra$Pred_diff)

Diff.actual.pgls.asym.ultra <- data.frame(All.predictions.asym.ultra$Iteration, All.predictions.asym.ultra$Taxon, All.predictions.asym.ultra$Diff.actual.pgls, All.predictions.asym.ultra$`Prediction variance`, All.predictions.asym.ultra$`PGLS prediction interval`, All.predictions.asym.ultra$Tip_length, All.predictions.asym.ultra$RootNodeDistance)
colnames(Diff.actual.pgls.asym.ultra) <- c("Iteration", "Taxon", "Pred_diff", "Pred_var", "Pred_int", "Tip_length", "RootNodeDistance")
Diff.actual.pgls.asym.ultra$Pred_var <- 0
Diff.actual.pgls.asym.ultra$Method <- "PGLS"
Diff.actual.pgls.asym.ultra$Squared <- Diff.actual.pgls.asym.ultra$Pred_diff^2
Diff.actual.pgls.asym.ultra.median <- median(Diff.actual.pgls.asym.ultra$Pred_diff)
Diff.actual.pgls.asym.ultra.var <- var(Diff.actual.pgls.asym.ultra$Pred_diff)

Diff.actual.ols.asym.ultra <- data.frame(All.predictions.asym.ultra$Iteration, All.predictions.asym.ultra$Taxon, All.predictions.asym.ultra$Diff.actual.ols, All.predictions.asym.ultra$`Prediction variance`, All.predictions.asym.ultra$`OLS prediction interval`, All.predictions.asym.ultra$Tip_length, All.predictions.asym.ultra$RootNodeDistance)
colnames(Diff.actual.ols.asym.ultra) <- c("Iteration", "Taxon", "Pred_diff", "Pred_var", "Pred_int", "Tip_length", "RootNodeDistance")
Diff.actual.ols.asym.ultra$Pred_var <- 0
Diff.actual.ols.asym.ultra$Method <- "OLS"
Diff.actual.ols.asym.ultra$Squared <- Diff.actual.ols.asym.ultra$Pred_diff^2
Diff.actual.ols.asym.ultra.median <- median(Diff.actual.ols.asym.ultra$Pred_diff)
Diff.actual.ols.asym.ultra.var <- var(Diff.actual.ols.asym.ultra$Pred_diff)

All.prediction.diffs.actual.asym.ultra <- rbind(Diff.actual.impute.asym.ultra, Diff.actual.pgls.asym.ultra, Diff.actual.ols.asym.ultra)

### Differences between prediction methods
Diff.ols.impute.asym.ultra <- data.frame(All.predictions.asym.ultra$Iteration, All.predictions.asym.ultra$Taxon, All.predictions.asym.ultra$Diff.ols.impute)
colnames(Diff.ols.impute.asym.ultra) <- c("Iteration", "Taxon", "Pred_diff")
Diff.ols.impute.asym.ultra$Method <- "OLS - Phylogenetic"
Diff.ols.impute.asym.ultra.median <- median(Diff.ols.impute.asym.ultra$Pred_diff)
Diff.ols.impute.asym.ultra.var <- var(Diff.ols.impute.asym.ultra$Pred_diff)

Diff.ols.pgls.asym.ultra <- data.frame(All.predictions.asym.ultra$Iteration, All.predictions.asym.ultra$Taxon, All.predictions.asym.ultra$Diff.ols.pgls)
colnames(Diff.ols.pgls.asym.ultra) <- c("Iteration", "Taxon", "Pred_diff")
Diff.ols.pgls.asym.ultra$Method <- "OLS - PGLS"
Diff.ols.pgls.asym.ultra.median <- median(Diff.ols.pgls.asym.ultra$Pred_diff)
Diff.ols.pgls.asym.ultra.var <- var(Diff.ols.pgls.asym.ultra$Pred_diff)

Diff.pgls.impute.asym.ultra <- data.frame(All.predictions.asym.ultra$Iteration, All.predictions.asym.ultra$Taxon, All.predictions.asym.ultra$Diff.pgls.impute)
colnames(Diff.pgls.impute.asym.ultra) <- c("Iteration", "Taxon", "Pred_diff")
Diff.pgls.impute.asym.ultra$Method <- "PGLS - Phylogenetic"
Diff.pgls.impute.asym.ultra.median <- median(Diff.pgls.impute.asym.ultra$Pred_diff)
Diff.pgls.impute.asym.ultra.var <- var(Diff.pgls.impute.asym.ultra$Pred_diff)

All.prediction.diffs.methods.asym.ultra <- rbind(Diff.ols.impute.asym.ultra, Diff.ols.pgls.asym.ultra, Diff.pgls.impute.asym.ultra)

## Multiple asymmetric ultrametric trees
### Prediction differences from actual values
Diff.actual.impute.multi.asym.ultra <- data.frame(All.predictions.multi.asym.ultra$Iteration, All.predictions.multi.asym.ultra$Taxon, All.predictions.multi.asym.ultra$Diff.actual.impute, All.predictions.multi.asym.ultra$`Prediction variance`, All.predictions.multi.asym.ultra$`Phylo prediction interval`, All.predictions.multi.asym.ultra$Tip_length, All.predictions.multi.asym.ultra$RootNodeDistance)
colnames(Diff.actual.impute.multi.asym.ultra) <- c("Iteration", "Taxon", "Pred_diff", "Pred_var", "Pred_int", "Tip_length", "RootNodeDistance")
Diff.actual.impute.multi.asym.ultra$Method <- "Phylogenetic"
Diff.actual.impute.multi.asym.ultra$Squared <- Diff.actual.impute.multi.asym.ultra$Pred_diff^2
Diff.actual.impute.multi.asym.ultra.median <- median(Diff.actual.impute.multi.asym.ultra$Pred_diff)
Diff.actual.impute.multi.asym.ultra.var <- var(Diff.actual.impute.multi.asym.ultra$Pred_diff)

Diff.actual.pgls.multi.asym.ultra <- data.frame(All.predictions.multi.asym.ultra$Iteration, All.predictions.multi.asym.ultra$Taxon, All.predictions.multi.asym.ultra$Diff.actual.pgls, All.predictions.multi.asym.ultra$`Prediction variance`, All.predictions.multi.asym.ultra$`PGLS prediction interval`, All.predictions.multi.asym.ultra$Tip_length, All.predictions.multi.asym.ultra$RootNodeDistance)
colnames(Diff.actual.pgls.multi.asym.ultra) <- c("Iteration", "Taxon", "Pred_diff", "Pred_var", "Pred_int", "Tip_length", "RootNodeDistance")
Diff.actual.pgls.multi.asym.ultra$Pred_var <- 0
Diff.actual.pgls.multi.asym.ultra$Method <- "PGLS"
Diff.actual.pgls.multi.asym.ultra$Squared <- Diff.actual.pgls.multi.asym.ultra$Pred_diff^2
Diff.actual.pgls.multi.asym.ultra.median <- median(Diff.actual.pgls.multi.asym.ultra$Pred_diff)
Diff.actual.pgls.multi.asym.ultra.var <- var(Diff.actual.pgls.multi.asym.ultra$Pred_diff)

Diff.actual.ols.multi.asym.ultra <- data.frame(All.predictions.multi.asym.ultra$Iteration, All.predictions.multi.asym.ultra$Taxon, All.predictions.multi.asym.ultra$Diff.actual.ols, All.predictions.multi.asym.ultra$`Prediction variance`, All.predictions.multi.asym.ultra$`OLS prediction interval`, All.predictions.multi.asym.ultra$Tip_length, All.predictions.multi.asym.ultra$RootNodeDistance)
colnames(Diff.actual.ols.multi.asym.ultra) <- c("Iteration", "Taxon", "Pred_diff", "Pred_var", "Pred_int", "Tip_length", "RootNodeDistance")
Diff.actual.ols.multi.asym.ultra$Pred_var <- 0
Diff.actual.ols.multi.asym.ultra$Method <- "OLS"
Diff.actual.ols.multi.asym.ultra$Squared <- Diff.actual.ols.multi.asym.ultra$Pred_diff^2
Diff.actual.ols.multi.asym.ultra.median <- median(Diff.actual.ols.multi.asym.ultra$Pred_diff)
Diff.actual.ols.multi.asym.ultra.var <- var(Diff.actual.ols.multi.asym.ultra$Pred_diff)

All.prediction.diffs.actual.multi.asym.ultra <- rbind(Diff.actual.impute.multi.asym.ultra, Diff.actual.pgls.multi.asym.ultra, Diff.actual.ols.multi.asym.ultra)

### Differences between prediction methods
Diff.ols.impute.multi.asym.ultra <- data.frame(All.predictions.multi.asym.ultra$Iteration, All.predictions.multi.asym.ultra$Taxon, All.predictions.multi.asym.ultra$Diff.ols.impute)
colnames(Diff.ols.impute.multi.asym.ultra) <- c("Iteration", "Taxon", "Pred_diff")
Diff.ols.impute.multi.asym.ultra$Method <- "OLS - Phylogenetic"
Diff.ols.impute.multi.asym.ultra.median <- median(Diff.ols.impute.multi.asym.ultra$Pred_diff)
Diff.ols.impute.multi.asym.ultra.var <- var(Diff.ols.impute.multi.asym.ultra$Pred_diff)

Diff.ols.pgls.multi.asym.ultra <- data.frame(All.predictions.multi.asym.ultra$Iteration, All.predictions.multi.asym.ultra$Taxon, All.predictions.multi.asym.ultra$Diff.ols.pgls)
colnames(Diff.ols.pgls.multi.asym.ultra) <- c("Iteration", "Taxon", "Pred_diff")
Diff.ols.pgls.multi.asym.ultra$Method <- "OLS - PGLS"
Diff.ols.pgls.multi.asym.ultra.median <- median(Diff.ols.pgls.multi.asym.ultra$Pred_diff)
Diff.ols.pgls.multi.asym.ultra.var <- var(Diff.ols.pgls.multi.asym.ultra$Pred_diff)

Diff.pgls.impute.multi.asym.ultra <- data.frame(All.predictions.multi.asym.ultra$Iteration, All.predictions.multi.asym.ultra$Taxon, All.predictions.multi.asym.ultra$Diff.pgls.impute)
colnames(Diff.pgls.impute.multi.asym.ultra) <- c("Iteration", "Taxon", "Pred_diff")
Diff.pgls.impute.multi.asym.ultra$Method <- "PGLS - Phylogenetic"
Diff.pgls.impute.multi.asym.ultra.median <- median(Diff.pgls.impute.multi.asym.ultra$Pred_diff)
Diff.pgls.impute.multi.asym.ultra.var <- var(Diff.pgls.impute.multi.asym.ultra$Pred_diff)

All.prediction.diffs.methods.multi.asym.ultra <- rbind(Diff.ols.impute.multi.asym.ultra, Diff.ols.pgls.multi.asym.ultra, Diff.pgls.impute.multi.asym.ultra)

## Multiple asymmetric ultrametric trees, predict 50% of lower quartile
### Prediction differences from actual values
Diff.actual.impute.multi.asym.ultra.low.quart <- data.frame(All.predictions.multi.asym.ultra.low.quart$Iteration, All.predictions.multi.asym.ultra.low.quart$Taxon, All.predictions.multi.asym.ultra.low.quart$Diff.actual.impute, All.predictions.multi.asym.ultra.low.quart$`Prediction variance`, All.predictions.multi.asym.ultra.low.quart$`Phylo prediction interval`, All.predictions.multi.asym.ultra.low.quart$Tip_length, All.predictions.multi.asym.ultra.low.quart$RootNodeDistance)
colnames(Diff.actual.impute.multi.asym.ultra.low.quart) <- c("Iteration", "Taxon", "Pred_diff", "Pred_var", "Pred_int", "Tip_length", "RootNodeDistance")
Diff.actual.impute.multi.asym.ultra.low.quart$Method <- "Phylogenetic"
Diff.actual.impute.multi.asym.ultra.low.quart$Squared <- Diff.actual.impute.multi.asym.ultra.low.quart$Pred_diff^2
Diff.actual.impute.multi.asym.ultra.low.quart.median <- median(Diff.actual.impute.multi.asym.ultra.low.quart$Pred_diff)
Diff.actual.impute.multi.asym.ultra.low.quart.var <- var(Diff.actual.impute.multi.asym.ultra.low.quart$Pred_diff)

Diff.actual.pgls.multi.asym.ultra.low.quart <- data.frame(All.predictions.multi.asym.ultra.low.quart$Iteration, All.predictions.multi.asym.ultra.low.quart$Taxon, All.predictions.multi.asym.ultra.low.quart$Diff.actual.pgls, All.predictions.multi.asym.ultra.low.quart$`Prediction variance`, All.predictions.multi.asym.ultra.low.quart$`PGLS prediction interval`, All.predictions.multi.asym.ultra.low.quart$Tip_length, All.predictions.multi.asym.ultra.low.quart$RootNodeDistance)
colnames(Diff.actual.pgls.multi.asym.ultra.low.quart) <- c("Iteration", "Taxon", "Pred_diff", "Pred_var", "Pred_int", "Tip_length", "RootNodeDistance")
Diff.actual.pgls.multi.asym.ultra.low.quart$Pred_var <- 0
Diff.actual.pgls.multi.asym.ultra.low.quart$Method <- "PGLS"
Diff.actual.pgls.multi.asym.ultra.low.quart$Squared <- Diff.actual.pgls.multi.asym.ultra.low.quart$Pred_diff^2
Diff.actual.pgls.multi.asym.ultra.low.quart.median <- median(Diff.actual.pgls.multi.asym.ultra.low.quart$Pred_diff)
Diff.actual.pgls.multi.asym.ultra.low.quart.var <- var(Diff.actual.pgls.multi.asym.ultra.low.quart$Pred_diff)

Diff.actual.ols.multi.asym.ultra.low.quart <- data.frame(All.predictions.multi.asym.ultra.low.quart$Iteration, All.predictions.multi.asym.ultra.low.quart$Taxon, All.predictions.multi.asym.ultra.low.quart$Diff.actual.ols, All.predictions.multi.asym.ultra.low.quart$`Prediction variance`, All.predictions.multi.asym.ultra.low.quart$`OLS prediction interval`, All.predictions.multi.asym.ultra.low.quart$Tip_length, All.predictions.multi.asym.ultra.low.quart$RootNodeDistance)
colnames(Diff.actual.ols.multi.asym.ultra.low.quart) <- c("Iteration", "Taxon", "Pred_diff", "Pred_var", "Pred_int", "Tip_length", "RootNodeDistance")
Diff.actual.ols.multi.asym.ultra.low.quart$Pred_var <- 0
Diff.actual.ols.multi.asym.ultra.low.quart$Method <- "OLS"
Diff.actual.ols.multi.asym.ultra.low.quart$Squared <- Diff.actual.ols.multi.asym.ultra.low.quart$Pred_diff^2
Diff.actual.ols.multi.asym.ultra.low.quart.median <- median(Diff.actual.ols.multi.asym.ultra.low.quart$Pred_diff)
Diff.actual.ols.multi.asym.ultra.low.quart.var <- var(Diff.actual.ols.multi.asym.ultra.low.quart$Pred_diff)

All.prediction.diffs.actual.multi.asym.ultra.low.quart <- rbind(Diff.actual.impute.multi.asym.ultra.low.quart, Diff.actual.pgls.multi.asym.ultra.low.quart, Diff.actual.ols.multi.asym.ultra.low.quart)

### Differences between prediction methods
Diff.ols.impute.multi.asym.ultra.low.quart <- data.frame(All.predictions.multi.asym.ultra.low.quart$Iteration, All.predictions.multi.asym.ultra.low.quart$Taxon, All.predictions.multi.asym.ultra.low.quart$Diff.ols.impute)
colnames(Diff.ols.impute.multi.asym.ultra.low.quart) <- c("Iteration", "Taxon", "Pred_diff")
Diff.ols.impute.multi.asym.ultra.low.quart$Method <- "OLS - Phylogenetic"
Diff.ols.impute.multi.asym.ultra.low.quart.median <- median(Diff.ols.impute.multi.asym.ultra.low.quart$Pred_diff)
Diff.ols.impute.multi.asym.ultra.low.quart.var <- var(Diff.ols.impute.multi.asym.ultra.low.quart$Pred_diff)

Diff.ols.pgls.multi.asym.ultra.low.quart <- data.frame(All.predictions.multi.asym.ultra.low.quart$Iteration, All.predictions.multi.asym.ultra.low.quart$Taxon, All.predictions.multi.asym.ultra.low.quart$Diff.ols.pgls)
colnames(Diff.ols.pgls.multi.asym.ultra.low.quart) <- c("Iteration", "Taxon", "Pred_diff")
Diff.ols.pgls.multi.asym.ultra.low.quart$Method <- "OLS - PGLS"
Diff.ols.pgls.multi.asym.ultra.low.quart.median <- median(Diff.ols.pgls.multi.asym.ultra.low.quart$Pred_diff)
Diff.ols.pgls.multi.asym.ultra.low.quart.var <- var(Diff.ols.pgls.multi.asym.ultra.low.quart$Pred_diff)

Diff.pgls.impute.multi.asym.ultra.low.quart <- data.frame(All.predictions.multi.asym.ultra.low.quart$Iteration, All.predictions.multi.asym.ultra.low.quart$Taxon, All.predictions.multi.asym.ultra.low.quart$Diff.pgls.impute)
colnames(Diff.pgls.impute.multi.asym.ultra.low.quart) <- c("Iteration", "Taxon", "Pred_diff")
Diff.pgls.impute.multi.asym.ultra.low.quart$Method <- "PGLS - Phylogenetic"
Diff.pgls.impute.multi.asym.ultra.low.quart.median <- median(Diff.pgls.impute.multi.asym.ultra.low.quart$Pred_diff)
Diff.pgls.impute.multi.asym.ultra.low.quart.var <- var(Diff.pgls.impute.multi.asym.ultra.low.quart$Pred_diff)

All.prediction.diffs.methods.multi.asym.ultra.low.quart <- rbind(Diff.ols.impute.multi.asym.ultra.low.quart, Diff.ols.pgls.multi.asym.ultra.low.quart, Diff.pgls.impute.multi.asym.ultra.low.quart)

## Multiple asymmetric ultrametric trees - equal-branch transformed
### Prediction differences from actual values
Diff.actual.impute.multi.asym.ultra.equal <- data.frame(All.predictions.multi.asym.ultra.equal$Iteration, All.predictions.multi.asym.ultra.equal$Taxon, All.predictions.multi.asym.ultra.equal$Diff.actual.impute, All.predictions.multi.asym.ultra.equal$`Prediction variance`, All.predictions.multi.asym.ultra.equal$`Phylo prediction interval`)
colnames(Diff.actual.impute.multi.asym.ultra.equal) <- c("Iteration", "Taxon", "Pred_diff", "Pred_var", "Pred_int")
Diff.actual.impute.multi.asym.ultra.equal$Method <- "Phylogenetic"
Diff.actual.impute.multi.asym.ultra.equal$Squared <- Diff.actual.impute.multi.asym.ultra.equal$Pred_diff^2
Diff.actual.impute.multi.asym.ultra.equal.median <- median(Diff.actual.impute.multi.asym.ultra.equal$Pred_diff)
Diff.actual.impute.multi.asym.ultra.equal.var <- var(Diff.actual.impute.multi.asym.ultra.equal$Pred_diff)

Diff.actual.pgls.multi.asym.ultra.equal <- data.frame(All.predictions.multi.asym.ultra.equal$Iteration, All.predictions.multi.asym.ultra.equal$Taxon, All.predictions.multi.asym.ultra.equal$Diff.actual.pgls, All.predictions.multi.asym.ultra.equal$`Prediction variance`, All.predictions.multi.asym.ultra.equal$`PGLS prediction interval`)
colnames(Diff.actual.pgls.multi.asym.ultra.equal) <- c("Iteration", "Taxon", "Pred_diff", "Pred_var", "Pred_int")
Diff.actual.pgls.multi.asym.ultra.equal$Pred_var <- 0
Diff.actual.pgls.multi.asym.ultra.equal$Method <- "PGLS"
Diff.actual.pgls.multi.asym.ultra.equal$Squared <- Diff.actual.pgls.multi.asym.ultra.equal$Pred_diff^2
Diff.actual.pgls.multi.asym.ultra.equal.median <- median(Diff.actual.pgls.multi.asym.ultra.equal$Pred_diff)
Diff.actual.pgls.multi.asym.ultra.equal.var <- var(Diff.actual.pgls.multi.asym.ultra.equal$Pred_diff)

Diff.actual.ols.multi.asym.ultra.equal <- data.frame(All.predictions.multi.asym.ultra.equal$Iteration, All.predictions.multi.asym.ultra.equal$Taxon, All.predictions.multi.asym.ultra.equal$Diff.actual.ols, All.predictions.multi.asym.ultra.equal$`Prediction variance`, All.predictions.multi.asym.ultra.equal$`OLS prediction interval`)
colnames(Diff.actual.ols.multi.asym.ultra.equal) <- c("Iteration", "Taxon", "Pred_diff", "Pred_var", "Pred_int")
Diff.actual.ols.multi.asym.ultra.equal$Pred_var <- 0
Diff.actual.ols.multi.asym.ultra.equal$Method <- "OLS"
Diff.actual.ols.multi.asym.ultra.equal$Squared <- Diff.actual.ols.multi.asym.ultra.equal$Pred_diff^2
Diff.actual.ols.multi.asym.ultra.equal.median <- median(Diff.actual.ols.multi.asym.ultra.equal$Pred_diff)
Diff.actual.ols.multi.asym.ultra.equal.var <- var(Diff.actual.ols.multi.asym.ultra.equal$Pred_diff)

All.prediction.diffs.actual.multi.asym.ultra.equal <- rbind(Diff.actual.impute.multi.asym.ultra.equal, Diff.actual.pgls.multi.asym.ultra.equal, Diff.actual.ols.multi.asym.ultra.equal)

### Differences between prediction methods
Diff.ols.impute.multi.asym.ultra.equal <- data.frame(All.predictions.multi.asym.ultra.equal$Iteration, All.predictions.multi.asym.ultra.equal$Taxon, All.predictions.multi.asym.ultra.equal$Diff.ols.impute)
colnames(Diff.ols.impute.multi.asym.ultra.equal) <- c("Iteration", "Taxon", "Pred_diff")
Diff.ols.impute.multi.asym.ultra.equal$Method <- "OLS - Phylogenetic"
Diff.ols.impute.multi.asym.ultra.equal.median <- median(Diff.ols.impute.multi.asym.ultra.equal$Pred_diff)
Diff.ols.impute.multi.asym.ultra.equal.var <- var(Diff.ols.impute.multi.asym.ultra.equal$Pred_diff)

Diff.ols.pgls.multi.asym.ultra.equal <- data.frame(All.predictions.multi.asym.ultra.equal$Iteration, All.predictions.multi.asym.ultra.equal$Taxon, All.predictions.multi.asym.ultra.equal$Diff.ols.pgls)
colnames(Diff.ols.pgls.multi.asym.ultra.equal) <- c("Iteration", "Taxon", "Pred_diff")
Diff.ols.pgls.multi.asym.ultra.equal$Method <- "OLS - PGLS"
Diff.ols.pgls.multi.asym.ultra.equal.median <- median(Diff.ols.pgls.multi.asym.ultra.equal$Pred_diff)
Diff.ols.pgls.multi.asym.ultra.equal.var <- var(Diff.ols.pgls.multi.asym.ultra.equal$Pred_diff)

Diff.pgls.impute.multi.asym.ultra.equal <- data.frame(All.predictions.multi.asym.ultra.equal$Iteration, All.predictions.multi.asym.ultra.equal$Taxon, All.predictions.multi.asym.ultra.equal$Diff.pgls.impute)
colnames(Diff.pgls.impute.multi.asym.ultra.equal) <- c("Iteration", "Taxon", "Pred_diff")
Diff.pgls.impute.multi.asym.ultra.equal$Method <- "PGLS - Phylogenetic"
Diff.pgls.impute.multi.asym.ultra.equal.median <- median(Diff.pgls.impute.multi.asym.ultra.equal$Pred_diff)
Diff.pgls.impute.multi.asym.ultra.equal.var <- var(Diff.pgls.impute.multi.asym.ultra.equal$Pred_diff)

All.prediction.diffs.methods.multi.asym.ultra.equal <- rbind(Diff.ols.impute.multi.asym.ultra.equal, Diff.ols.pgls.multi.asym.ultra.equal, Diff.pgls.impute.multi.asym.ultra.equal)

## Extinct trees
### Prediction differences from actual values
Diff.actual.impute.extinct <- data.frame(All.predictions.extinct$Iteration, All.predictions.extinct$Taxon, All.predictions.extinct$Diff.actual.impute, All.predictions.extinct$`Prediction variance`, All.predictions.extinct$`Phylo prediction interval`, All.predictions.extinct$PathLength, All.predictions.extinct$Tip_length, All.predictions.extinct$RootNodeDistance)
colnames(Diff.actual.impute.extinct) <- c("Iteration", "Taxon", "Pred_diff", "Pred_var", "Pred_int", "PathLength", "Tip_length", "RootNodeDistance")
Diff.actual.impute.extinct$Method <- "Phylogenetic"
Diff.actual.impute.extinct$Squared <- Diff.actual.impute.extinct$Pred_diff^2
Diff.actual.impute.extinct.median <- median(Diff.actual.impute.extinct$Pred_diff)
Diff.actual.impute.extinct.var <- var(Diff.actual.impute.extinct$Pred_diff)

Diff.actual.pgls.extinct <- data.frame(All.predictions.extinct$Iteration, All.predictions.extinct$Taxon, All.predictions.extinct$Diff.actual.pgls, All.predictions.extinct$`Prediction variance`, All.predictions.extinct$`PGLS prediction interval`, All.predictions.extinct$PathLength, All.predictions.extinct$Tip_length, All.predictions.extinct$RootNodeDistance)
colnames(Diff.actual.pgls.extinct) <- c("Iteration", "Taxon", "Pred_diff", "Pred_var", "Pred_int", "PathLength", "Tip_length", "RootNodeDistance")
Diff.actual.pgls.extinct$Pred_var <- 0
Diff.actual.pgls.extinct$Method <- "PGLS"
Diff.actual.pgls.extinct$Squared <- Diff.actual.pgls.extinct$Pred_diff^2
Diff.actual.pgls.extinct.median <- median(Diff.actual.pgls.extinct$Pred_diff)
Diff.actual.pgls.extinct.var <- var(Diff.actual.pgls.extinct$Pred_diff)

Diff.actual.ols.extinct <- data.frame(All.predictions.extinct$Iteration, All.predictions.extinct$Taxon, All.predictions.extinct$Diff.actual.ols, All.predictions.extinct$`Prediction variance`, All.predictions.extinct$`OLS prediction interval`, All.predictions.extinct$PathLength, All.predictions.extinct$Tip_length, All.predictions.extinct$RootNodeDistance)
colnames(Diff.actual.ols.extinct) <- c("Iteration", "Taxon", "Pred_diff", "Pred_var", "Pred_int", "PathLength", "Tip_length", "RootNodeDistance")
Diff.actual.ols.extinct$Pred_var <- 0
Diff.actual.ols.extinct$Method <- "OLS"
Diff.actual.ols.extinct$Squared <- Diff.actual.ols.extinct$Pred_diff^2
Diff.actual.ols.extinct.median <- median(Diff.actual.ols.extinct$Pred_diff)
Diff.actual.ols.extinct.var <- var(Diff.actual.ols.extinct$Pred_diff)

All.prediction.diffs.actual.extinct <- rbind(Diff.actual.impute.extinct, Diff.actual.pgls.extinct, Diff.actual.ols.extinct)

### Differences between prediction methods
Diff.ols.impute.extinct <- data.frame(All.predictions.extinct$Iteration, All.predictions.extinct$Taxon, All.predictions.extinct$Diff.ols.impute)
colnames(Diff.ols.impute.extinct) <- c("Iteration", "Taxon", "Pred_diff")
Diff.ols.impute.extinct$Method <- "OLS - Phylogenetic"
Diff.ols.impute.extinct.median <- median(Diff.ols.impute.extinct$Pred_diff)
Diff.ols.impute.extinct.var <- var(Diff.ols.impute.extinct$Pred_diff)

Diff.ols.pgls.extinct <- data.frame(All.predictions.extinct$Iteration, All.predictions.extinct$Taxon, All.predictions.extinct$Diff.ols.pgls)
colnames(Diff.ols.pgls.extinct) <- c("Iteration", "Taxon", "Pred_diff")
Diff.ols.pgls.extinct$Method <- "OLS - PGLS"
Diff.ols.pgls.extinct.median <- median(Diff.ols.pgls.extinct$Pred_diff)
Diff.ols.pgls.extinct.var <- var(Diff.ols.pgls.extinct$Pred_diff)

Diff.pgls.impute.extinct <- data.frame(All.predictions.extinct$Iteration, All.predictions.extinct$Taxon, All.predictions.extinct$Diff.pgls.impute)
colnames(Diff.pgls.impute.extinct) <- c("Iteration", "Taxon", "Pred_diff")
Diff.pgls.impute.extinct$Method <- "PGLS - Phylogenetic"
Diff.pgls.impute.extinct.median <- median(Diff.pgls.impute.extinct$Pred_diff)
Diff.pgls.impute.extinct.var <- var(Diff.pgls.impute.extinct$Pred_diff)

All.prediction.diffs.methods.extinct <- rbind(Diff.ols.impute.extinct, Diff.ols.pgls.extinct, Diff.pgls.impute.extinct)

## Extinct trees, predict 50% of lower quartile
### Prediction differences from actual values
Diff.actual.impute.extinct.low.quart <- data.frame(All.predictions.extinct.low.quart$Iteration, All.predictions.extinct.low.quart$Taxon, All.predictions.extinct.low.quart$Diff.actual.impute, All.predictions.extinct.low.quart$`Prediction variance`, All.predictions.extinct.low.quart$`Phylo prediction interval`, All.predictions.extinct.low.quart$PathLength, All.predictions.extinct.low.quart$Tip_length, All.predictions.extinct.low.quart$RootNodeDistance)
colnames(Diff.actual.impute.extinct.low.quart) <- c("Iteration", "Taxon", "Pred_diff", "Pred_var", "Pred_int", "PathLength", "Tip_length", "RootNodeDistance")
Diff.actual.impute.extinct.low.quart$Method <- "Phylogenetic"
Diff.actual.impute.extinct.low.quart$Squared <- Diff.actual.impute.extinct.low.quart$Pred_diff^2
Diff.actual.impute.extinct.low.quart.median <- median(Diff.actual.impute.extinct.low.quart$Pred_diff)
Diff.actual.impute.extinct.low.quart.var <- var(Diff.actual.impute.extinct.low.quart$Pred_diff)

Diff.actual.pgls.extinct.low.quart <- data.frame(All.predictions.extinct.low.quart$Iteration, All.predictions.extinct.low.quart$Taxon, All.predictions.extinct.low.quart$Diff.actual.pgls, All.predictions.extinct.low.quart$`Prediction variance`, All.predictions.extinct.low.quart$`PGLS prediction interval`, All.predictions.extinct.low.quart$PathLength, All.predictions.extinct.low.quart$Tip_length, All.predictions.extinct.low.quart$RootNodeDistance)
colnames(Diff.actual.pgls.extinct.low.quart) <- c("Iteration", "Taxon", "Pred_diff", "Pred_var", "Pred_int", "PathLength", "Tip_length", "RootNodeDistance")
Diff.actual.pgls.extinct.low.quart$Pred_var <- 0
Diff.actual.pgls.extinct.low.quart$Method <- "PGLS"
Diff.actual.pgls.extinct.low.quart$Squared <- Diff.actual.pgls.extinct.low.quart$Pred_diff^2
Diff.actual.pgls.extinct.low.quart.median <- median(Diff.actual.pgls.extinct.low.quart$Pred_diff)
Diff.actual.pgls.extinct.low.quart.var <- var(Diff.actual.pgls.extinct.low.quart$Pred_diff)

Diff.actual.ols.extinct.low.quart <- data.frame(All.predictions.extinct.low.quart$Iteration, All.predictions.extinct.low.quart$Taxon, All.predictions.extinct.low.quart$Diff.actual.ols, All.predictions.extinct.low.quart$`Prediction variance`, All.predictions.extinct.low.quart$`OLS prediction interval`, All.predictions.extinct.low.quart$PathLength, All.predictions.extinct.low.quart$Tip_length, All.predictions.extinct.low.quart$RootNodeDistance)
colnames(Diff.actual.ols.extinct.low.quart) <- c("Iteration", "Taxon", "Pred_diff", "Pred_var", "Pred_int", "PathLength", "Tip_length", "RootNodeDistance")
Diff.actual.ols.extinct.low.quart$Pred_var <- 0
Diff.actual.ols.extinct.low.quart$Method <- "OLS"
Diff.actual.ols.extinct.low.quart$Squared <- Diff.actual.ols.extinct.low.quart$Pred_diff^2
Diff.actual.ols.extinct.low.quart.median <- median(Diff.actual.ols.extinct.low.quart$Pred_diff)
Diff.actual.ols.extinct.low.quart.var <- var(Diff.actual.ols.extinct.low.quart$Pred_diff)

All.prediction.diffs.actual.extinct.low.quart <- rbind(Diff.actual.impute.extinct.low.quart, Diff.actual.pgls.extinct.low.quart, Diff.actual.ols.extinct.low.quart)

### Differences between prediction methods
Diff.ols.impute.extinct.low.quart <- data.frame(All.predictions.extinct.low.quart$Iteration, All.predictions.extinct.low.quart$Taxon, All.predictions.extinct.low.quart$Diff.ols.impute)
colnames(Diff.ols.impute.extinct.low.quart) <- c("Iteration", "Taxon", "Pred_diff")
Diff.ols.impute.extinct.low.quart$Method <- "OLS - Phylogenetic"
Diff.ols.impute.extinct.low.quart.median <- median(Diff.ols.impute.extinct.low.quart$Pred_diff)
Diff.ols.impute.extinct.low.quart.var <- var(Diff.ols.impute.extinct.low.quart$Pred_diff)

Diff.ols.pgls.extinct.low.quart <- data.frame(All.predictions.extinct.low.quart$Iteration, All.predictions.extinct.low.quart$Taxon, All.predictions.extinct.low.quart$Diff.ols.pgls)
colnames(Diff.ols.pgls.extinct.low.quart) <- c("Iteration", "Taxon", "Pred_diff")
Diff.ols.pgls.extinct.low.quart$Method <- "OLS - PGLS"
Diff.ols.pgls.extinct.low.quart.median <- median(Diff.ols.pgls.extinct.low.quart$Pred_diff)
Diff.ols.pgls.extinct.low.quart.var <- var(Diff.ols.pgls.extinct.low.quart$Pred_diff)

Diff.pgls.impute.extinct.low.quart <- data.frame(All.predictions.extinct.low.quart$Iteration, All.predictions.extinct.low.quart$Taxon, All.predictions.extinct.low.quart$Diff.pgls.impute)
colnames(Diff.pgls.impute.extinct.low.quart) <- c("Iteration", "Taxon", "Pred_diff")
Diff.pgls.impute.extinct.low.quart$Method <- "PGLS - Phylogenetic"
Diff.pgls.impute.extinct.low.quart.median <- median(Diff.pgls.impute.extinct.low.quart$Pred_diff)
Diff.pgls.impute.extinct.low.quart.var <- var(Diff.pgls.impute.extinct.low.quart$Pred_diff)

All.prediction.diffs.methods.extinct.low.quart <- rbind(Diff.ols.impute.extinct.low.quart, Diff.ols.pgls.extinct.low.quart, Diff.pgls.impute.extinct.low.quart)

## Extinct trees - equal-branch transformed
### Prediction differences from actual values
Diff.actual.impute.extinct.equal <- data.frame(All.predictions.extinct.equal$Iteration, All.predictions.extinct.equal$Taxon, All.predictions.extinct.equal$Diff.actual.impute, All.predictions.extinct.equal$`Prediction variance`, All.predictions.extinct.equal$`Phylo prediction interval`)
colnames(Diff.actual.impute.extinct.equal) <- c("Iteration", "Taxon", "Pred_diff", "Pred_var", "Pred_int")
Diff.actual.impute.extinct.equal$Method <- "Phylogenetic"
Diff.actual.impute.extinct.equal$Squared <- Diff.actual.impute.extinct.equal$Pred_diff^2
Diff.actual.impute.extinct.equal.median <- median(Diff.actual.impute.extinct.equal$Pred_diff)
Diff.actual.impute.extinct.equal.var <- var(Diff.actual.impute.extinct.equal$Pred_diff)

Diff.actual.pgls.extinct.equal <- data.frame(All.predictions.extinct.equal$Iteration, All.predictions.extinct.equal$Taxon, All.predictions.extinct.equal$Diff.actual.pgls, All.predictions.extinct.equal$`Prediction variance`, All.predictions.extinct.equal$`PGLS prediction interval`)
colnames(Diff.actual.pgls.extinct.equal) <- c("Iteration", "Taxon", "Pred_diff", "Pred_var", "Pred_int")
Diff.actual.pgls.extinct.equal$Pred_var <- 0
Diff.actual.pgls.extinct.equal$Method <- "PGLS"
Diff.actual.pgls.extinct.equal$Squared <- Diff.actual.pgls.extinct.equal$Pred_diff^2
Diff.actual.pgls.extinct.equal.median <- median(Diff.actual.pgls.extinct.equal$Pred_diff)
Diff.actual.pgls.extinct.equal.var <- var(Diff.actual.pgls.extinct.equal$Pred_diff)

Diff.actual.ols.extinct.equal <- data.frame(All.predictions.extinct.equal$Iteration, All.predictions.extinct.equal$Taxon, All.predictions.extinct.equal$Diff.actual.ols, All.predictions.extinct.equal$`Prediction variance`, All.predictions.extinct.equal$`OLS prediction interval`)
colnames(Diff.actual.ols.extinct.equal) <- c("Iteration", "Taxon", "Pred_diff", "Pred_var", "Pred_int")
Diff.actual.ols.extinct.equal$Pred_var <- 0
Diff.actual.ols.extinct.equal$Method <- "OLS"
Diff.actual.ols.extinct.equal$Squared <- Diff.actual.ols.extinct.equal$Pred_diff^2
Diff.actual.ols.extinct.equal.median <- median(Diff.actual.ols.extinct.equal$Pred_diff)
Diff.actual.ols.extinct.equal.var <- var(Diff.actual.ols.extinct.equal$Pred_diff)

All.prediction.diffs.actual.extinct.equal <- rbind(Diff.actual.impute.extinct.equal, Diff.actual.pgls.extinct.equal, Diff.actual.ols.extinct.equal)

### Differences between prediction methods
Diff.ols.impute.extinct.equal <- data.frame(All.predictions.extinct.equal$Iteration, All.predictions.extinct.equal$Taxon, All.predictions.extinct.equal$Diff.ols.impute)
colnames(Diff.ols.impute.extinct.equal) <- c("Iteration", "Taxon", "Pred_diff")
Diff.ols.impute.extinct.equal$Method <- "OLS - Phylogenetic"
Diff.ols.impute.extinct.equal.median <- median(Diff.ols.impute.extinct.equal$Pred_diff)
Diff.ols.impute.extinct.equal.var <- var(Diff.ols.impute.extinct.equal$Pred_diff)

Diff.ols.pgls.extinct.equal <- data.frame(All.predictions.extinct.equal$Iteration, All.predictions.extinct.equal$Taxon, All.predictions.extinct.equal$Diff.ols.pgls)
colnames(Diff.ols.pgls.extinct.equal) <- c("Iteration", "Taxon", "Pred_diff")
Diff.ols.pgls.extinct.equal$Method <- "OLS - PGLS"
Diff.ols.pgls.extinct.equal.median <- median(Diff.ols.pgls.extinct.equal$Pred_diff)
Diff.ols.pgls.extinct.equal.var <- var(Diff.ols.pgls.extinct.equal$Pred_diff)

Diff.pgls.impute.extinct.equal <- data.frame(All.predictions.extinct.equal$Iteration, All.predictions.extinct.equal$Taxon, All.predictions.extinct.equal$Diff.pgls.impute)
colnames(Diff.pgls.impute.extinct.equal) <- c("Iteration", "Taxon", "Pred_diff")
Diff.pgls.impute.extinct.equal$Method <- "PGLS - Phylogenetic"
Diff.pgls.impute.extinct.equal.median <- median(Diff.pgls.impute.extinct.equal$Pred_diff)
Diff.pgls.impute.extinct.equal.var <- var(Diff.pgls.impute.extinct.equal$Pred_diff)

All.prediction.diffs.methods.extinct.equal <- rbind(Diff.ols.impute.extinct.equal, Diff.ols.pgls.extinct.equal, Diff.pgls.impute.extinct.equal)

## Ladder-like extinct trees
### Prediction differences from actual values
Diff.actual.impute.ladder.extinct <- data.frame(All.predictions.ladder.extinct$Iteration, All.predictions.ladder.extinct$Taxon, All.predictions.ladder.extinct$Diff.actual.impute, All.predictions.ladder.extinct$`Prediction variance`, All.predictions.ladder.extinct$`Phylo prediction interval`, All.predictions.ladder.extinct$PathLength, All.predictions.ladder.extinct$Tip_length, All.predictions.ladder.extinct$RootNodeDistance)
colnames(Diff.actual.impute.ladder.extinct) <- c("Iteration", "Taxon", "Pred_diff", "Pred_var", "Pred_int", "PathLength", "Tip_length", "RootNodeDistance")
Diff.actual.impute.ladder.extinct$Method <- "Phylogenetic"
Diff.actual.impute.ladder.extinct$Squared <- Diff.actual.impute.ladder.extinct$Pred_diff^2
Diff.actual.impute.ladder.extinct.median <- median(Diff.actual.impute.ladder.extinct$Pred_diff)
Diff.actual.impute.ladder.extinct.var <- var(Diff.actual.impute.ladder.extinct$Pred_diff)

Diff.actual.pgls.ladder.extinct <- data.frame(All.predictions.ladder.extinct$Iteration, All.predictions.ladder.extinct$Taxon, All.predictions.ladder.extinct$Diff.actual.pgls, All.predictions.ladder.extinct$`Prediction variance`, All.predictions.ladder.extinct$`PGLS prediction interval`, All.predictions.ladder.extinct$PathLength, All.predictions.ladder.extinct$Tip_length, All.predictions.ladder.extinct$RootNodeDistance)
colnames(Diff.actual.pgls.ladder.extinct) <- c("Iteration", "Taxon", "Pred_diff", "Pred_var", "Pred_int", "PathLength", "Tip_length", "RootNodeDistance")
Diff.actual.pgls.ladder.extinct$Pred_var <- 0
Diff.actual.pgls.ladder.extinct$Method <- "PGLS"
Diff.actual.pgls.ladder.extinct$Squared <- Diff.actual.pgls.ladder.extinct$Pred_diff^2
Diff.actual.pgls.ladder.extinct.median <- median(Diff.actual.pgls.ladder.extinct$Pred_diff)
Diff.actual.pgls.ladder.extinct.var <- var(Diff.actual.pgls.ladder.extinct$Pred_diff)

Diff.actual.ols.ladder.extinct <- data.frame(All.predictions.ladder.extinct$Iteration, All.predictions.ladder.extinct$Taxon, All.predictions.ladder.extinct$Diff.actual.ols, All.predictions.ladder.extinct$`Prediction variance`, All.predictions.ladder.extinct$`OLS prediction interval`, All.predictions.ladder.extinct$PathLength, All.predictions.ladder.extinct$Tip_length, All.predictions.ladder.extinct$RootNodeDistance)
colnames(Diff.actual.ols.ladder.extinct) <- c("Iteration", "Taxon", "Pred_diff", "Pred_var", "Pred_int", "PathLength", "Tip_length", "RootNodeDistance")
Diff.actual.ols.ladder.extinct$Pred_var <- 0
Diff.actual.ols.ladder.extinct$Method <- "OLS"
Diff.actual.ols.ladder.extinct$Squared <- Diff.actual.ols.ladder.extinct$Pred_diff^2
Diff.actual.ols.ladder.extinct.median <- median(Diff.actual.ols.ladder.extinct$Pred_diff)
Diff.actual.ols.ladder.extinct.var <- var(Diff.actual.ols.ladder.extinct$Pred_diff)

All.prediction.diffs.actual.ladder.extinct <- rbind(Diff.actual.impute.ladder.extinct, Diff.actual.pgls.ladder.extinct, Diff.actual.ols.ladder.extinct)

### Differences between prediction methods
Diff.ols.impute.ladder.extinct <- data.frame(All.predictions.ladder.extinct$Iteration, All.predictions.ladder.extinct$Taxon, All.predictions.ladder.extinct$Diff.ols.impute)
colnames(Diff.ols.impute.ladder.extinct) <- c("Iteration", "Taxon", "Pred_diff")
Diff.ols.impute.ladder.extinct$Method <- "OLS - Phylogenetic"
Diff.ols.impute.ladder.extinct.median <- median(Diff.ols.impute.ladder.extinct$Pred_diff)
Diff.ols.impute.ladder.extinct.var <- var(Diff.ols.impute.ladder.extinct$Pred_diff)

Diff.ols.pgls.ladder.extinct <- data.frame(All.predictions.ladder.extinct$Iteration, All.predictions.ladder.extinct$Taxon, All.predictions.ladder.extinct$Diff.ols.pgls)
colnames(Diff.ols.pgls.ladder.extinct) <- c("Iteration", "Taxon", "Pred_diff")
Diff.ols.pgls.ladder.extinct$Method <- "OLS - PGLS"
Diff.ols.pgls.ladder.extinct.median <- median(Diff.ols.pgls.ladder.extinct$Pred_diff)
Diff.ols.pgls.ladder.extinct.var <- var(Diff.ols.pgls.ladder.extinct$Pred_diff)

Diff.pgls.impute.ladder.extinct <- data.frame(All.predictions.ladder.extinct$Iteration, All.predictions.ladder.extinct$Taxon, All.predictions.ladder.extinct$Diff.pgls.impute)
colnames(Diff.pgls.impute.ladder.extinct) <- c("Iteration", "Taxon", "Pred_diff")
Diff.pgls.impute.ladder.extinct$Method <- "PGLS - Phylogenetic"
Diff.pgls.impute.ladder.extinct.median <- median(Diff.pgls.impute.ladder.extinct$Pred_diff)
Diff.pgls.impute.ladder.extinct.var <- var(Diff.pgls.impute.ladder.extinct$Pred_diff)

All.prediction.diffs.methods.ladder.extinct <- rbind(Diff.ols.impute.ladder.extinct, Diff.ols.pgls.ladder.extinct, Diff.pgls.impute.ladder.extinct)

## Ladder-like extinct trees, predict 20% of all taxa
### Prediction differences from actual values
Diff.actual.impute.ladder.extinct.20 <- data.frame(All.predictions.ladder.extinct.20$Iteration, All.predictions.ladder.extinct.20$Taxon, All.predictions.ladder.extinct.20$Diff.actual.impute, All.predictions.ladder.extinct.20$`Prediction variance`, All.predictions.ladder.extinct.20$`Phylo prediction interval`, All.predictions.ladder.extinct.20$PathLength, All.predictions.ladder.extinct.20$Tip_length, All.predictions.ladder.extinct.20$RootNodeDistance)
colnames(Diff.actual.impute.ladder.extinct.20) <- c("Iteration", "Taxon", "Pred_diff", "Pred_var", "Pred_int", "PathLength", "Tip_length", "RootNodeDistance")
Diff.actual.impute.ladder.extinct.20$Method <- "Phylogenetic"
Diff.actual.impute.ladder.extinct.20$Squared <- Diff.actual.impute.ladder.extinct.20$Pred_diff^2
Diff.actual.impute.ladder.extinct.20.median <- median(Diff.actual.impute.ladder.extinct.20$Pred_diff)
Diff.actual.impute.ladder.extinct.20.var <- var(Diff.actual.impute.ladder.extinct.20$Pred_diff)

Diff.actual.pgls.ladder.extinct.20 <- data.frame(All.predictions.ladder.extinct.20$Iteration, All.predictions.ladder.extinct.20$Taxon, All.predictions.ladder.extinct.20$Diff.actual.pgls, All.predictions.ladder.extinct.20$`Prediction variance`, All.predictions.ladder.extinct.20$`PGLS prediction interval`, All.predictions.ladder.extinct.20$PathLength, All.predictions.ladder.extinct.20$Tip_length, All.predictions.ladder.extinct.20$RootNodeDistance)
colnames(Diff.actual.pgls.ladder.extinct.20) <- c("Iteration", "Taxon", "Pred_diff", "Pred_var", "Pred_int", "PathLength", "Tip_length", "RootNodeDistance")
Diff.actual.pgls.ladder.extinct.20$Pred_var <- 0
Diff.actual.pgls.ladder.extinct.20$Method <- "PGLS"
Diff.actual.pgls.ladder.extinct.20$Squared <- Diff.actual.pgls.ladder.extinct.20$Pred_diff^2
Diff.actual.pgls.ladder.extinct.20.median <- median(Diff.actual.pgls.ladder.extinct.20$Pred_diff)
Diff.actual.pgls.ladder.extinct.20.var <- var(Diff.actual.pgls.ladder.extinct.20$Pred_diff)

Diff.actual.ols.ladder.extinct.20 <- data.frame(All.predictions.ladder.extinct.20$Iteration, All.predictions.ladder.extinct.20$Taxon, All.predictions.ladder.extinct.20$Diff.actual.ols, All.predictions.ladder.extinct.20$`Prediction variance`, All.predictions.ladder.extinct.20$`OLS prediction interval`, All.predictions.ladder.extinct.20$PathLength, All.predictions.ladder.extinct.20$Tip_length, All.predictions.ladder.extinct.20$RootNodeDistance)
colnames(Diff.actual.ols.ladder.extinct.20) <- c("Iteration", "Taxon", "Pred_diff", "Pred_var", "Pred_int", "PathLength", "Tip_length", "RootNodeDistance")
Diff.actual.ols.ladder.extinct.20$Pred_var <- 0
Diff.actual.ols.ladder.extinct.20$Method <- "OLS"
Diff.actual.ols.ladder.extinct.20$Squared <- Diff.actual.ols.ladder.extinct.20$Pred_diff^2
Diff.actual.ols.ladder.extinct.20.median <- median(Diff.actual.ols.ladder.extinct.20$Pred_diff)
Diff.actual.ols.ladder.extinct.20.var <- var(Diff.actual.ols.ladder.extinct.20$Pred_diff)

All.prediction.diffs.actual.ladder.extinct.20 <- rbind(Diff.actual.impute.ladder.extinct.20, Diff.actual.pgls.ladder.extinct.20, Diff.actual.ols.ladder.extinct.20)

### Differences between prediction methods
Diff.ols.impute.ladder.extinct.20 <- data.frame(All.predictions.ladder.extinct.20$Iteration, All.predictions.ladder.extinct.20$Taxon, All.predictions.ladder.extinct.20$Diff.ols.impute)
colnames(Diff.ols.impute.ladder.extinct.20) <- c("Iteration", "Taxon", "Pred_diff")
Diff.ols.impute.ladder.extinct.20$Method <- "OLS - Phylogenetic"
Diff.ols.impute.ladder.extinct.20.median <- median(Diff.ols.impute.ladder.extinct.20$Pred_diff)
Diff.ols.impute.ladder.extinct.20.var <- var(Diff.ols.impute.ladder.extinct.20$Pred_diff)

Diff.ols.pgls.ladder.extinct.20 <- data.frame(All.predictions.ladder.extinct.20$Iteration, All.predictions.ladder.extinct.20$Taxon, All.predictions.ladder.extinct.20$Diff.ols.pgls)
colnames(Diff.ols.pgls.ladder.extinct.20) <- c("Iteration", "Taxon", "Pred_diff")
Diff.ols.pgls.ladder.extinct.20$Method <- "OLS - PGLS"
Diff.ols.pgls.ladder.extinct.20.median <- median(Diff.ols.pgls.ladder.extinct.20$Pred_diff)
Diff.ols.pgls.ladder.extinct.20.var <- var(Diff.ols.pgls.ladder.extinct.20$Pred_diff)

Diff.pgls.impute.ladder.extinct.20 <- data.frame(All.predictions.ladder.extinct.20$Iteration, All.predictions.ladder.extinct.20$Taxon, All.predictions.ladder.extinct.20$Diff.pgls.impute)
colnames(Diff.pgls.impute.ladder.extinct.20) <- c("Iteration", "Taxon", "Pred_diff")
Diff.pgls.impute.ladder.extinct.20$Method <- "PGLS - Phylogenetic"
Diff.pgls.impute.ladder.extinct.20.median <- median(Diff.pgls.impute.ladder.extinct.20$Pred_diff)
Diff.pgls.impute.ladder.extinct.20.var <- var(Diff.pgls.impute.ladder.extinct.20$Pred_diff)

All.prediction.diffs.methods.ladder.extinct.20 <- rbind(Diff.ols.impute.ladder.extinct.20, Diff.ols.pgls.ladder.extinct.20, Diff.pgls.impute.ladder.extinct.20)

## Pectinate extinct tree
### Prediction differences from actual values
Diff.actual.impute.pectinate.extinct <- data.frame(All.predictions.pectinate.extinct$Iteration, All.predictions.pectinate.extinct$Taxon, All.predictions.pectinate.extinct$Diff.actual.impute, All.predictions.pectinate.extinct$`Prediction variance`, All.predictions.pectinate.extinct$`Phylo prediction interval`, All.predictions.pectinate.extinct$PathLength, All.predictions.pectinate.extinct$RootNodeDistance)
colnames(Diff.actual.impute.pectinate.extinct) <- c("Iteration", "Taxon", "Pred_diff", "Pred_var", "Pred_int", "PathLength", "RootNodeDistance")
Diff.actual.impute.pectinate.extinct$Method <- "Phylogenetic"
Diff.actual.impute.pectinate.extinct$Squared <- Diff.actual.impute.pectinate.extinct$Pred_diff^2
Diff.actual.impute.pectinate.extinct.median <- median(Diff.actual.impute.pectinate.extinct$Pred_diff)
Diff.actual.impute.pectinate.extinct.var <- var(Diff.actual.impute.pectinate.extinct$Pred_diff)

Diff.actual.pgls.pectinate.extinct <- data.frame(All.predictions.pectinate.extinct$Iteration, All.predictions.pectinate.extinct$Taxon, All.predictions.pectinate.extinct$Diff.actual.pgls, All.predictions.pectinate.extinct$`Prediction variance`, All.predictions.pectinate.extinct$`PGLS prediction interval`, All.predictions.pectinate.extinct$PathLength, All.predictions.pectinate.extinct$RootNodeDistance)
colnames(Diff.actual.pgls.pectinate.extinct) <- c("Iteration", "Taxon", "Pred_diff", "Pred_var", "Pred_int", "PathLength", "RootNodeDistance")
Diff.actual.pgls.pectinate.extinct$Pred_var <- 0
Diff.actual.pgls.pectinate.extinct$Method <- "PGLS"
Diff.actual.pgls.pectinate.extinct$Squared <- Diff.actual.pgls.pectinate.extinct$Pred_diff^2
Diff.actual.pgls.pectinate.extinct.median <- median(Diff.actual.pgls.pectinate.extinct$Pred_diff)
Diff.actual.pgls.pectinate.extinct.var <- var(Diff.actual.pgls.pectinate.extinct$Pred_diff)

Diff.actual.ols.pectinate.extinct <- data.frame(All.predictions.pectinate.extinct$Iteration, All.predictions.pectinate.extinct$Taxon, All.predictions.pectinate.extinct$Diff.actual.ols, All.predictions.pectinate.extinct$`Prediction variance`, All.predictions.pectinate.extinct$`OLS prediction interval`, All.predictions.pectinate.extinct$PathLength, All.predictions.pectinate.extinct$RootNodeDistance)
colnames(Diff.actual.ols.pectinate.extinct) <- c("Iteration", "Taxon", "Pred_diff", "Pred_var", "Pred_int", "PathLength", "RootNodeDistance")
Diff.actual.ols.pectinate.extinct$Pred_var <- 0
Diff.actual.ols.pectinate.extinct$Method <- "OLS"
Diff.actual.ols.pectinate.extinct$Squared <- Diff.actual.ols.pectinate.extinct$Pred_diff^2
Diff.actual.ols.pectinate.extinct.median <- median(Diff.actual.ols.pectinate.extinct$Pred_diff)
Diff.actual.ols.pectinate.extinct.var <- var(Diff.actual.ols.pectinate.extinct$Pred_diff)

All.prediction.diffs.actual.pectinate.extinct <- rbind(Diff.actual.impute.pectinate.extinct, Diff.actual.pgls.pectinate.extinct, Diff.actual.ols.pectinate.extinct)

### Differences between prediction methods
Diff.ols.impute.pectinate.extinct <- data.frame(All.predictions.pectinate.extinct$Iteration, All.predictions.pectinate.extinct$Taxon, All.predictions.pectinate.extinct$Diff.ols.impute)
colnames(Diff.ols.impute.pectinate.extinct) <- c("Iteration", "Taxon", "Pred_diff")
Diff.ols.impute.pectinate.extinct$Method <- "OLS - Phylogenetic"
Diff.ols.impute.pectinate.extinct.median <- median(Diff.ols.impute.pectinate.extinct$Pred_diff)
Diff.ols.impute.pectinate.extinct.var <- var(Diff.ols.impute.pectinate.extinct$Pred_diff)

Diff.ols.pgls.pectinate.extinct <- data.frame(All.predictions.pectinate.extinct$Iteration, All.predictions.pectinate.extinct$Taxon, All.predictions.pectinate.extinct$Diff.ols.pgls)
colnames(Diff.ols.pgls.pectinate.extinct) <- c("Iteration", "Taxon", "Pred_diff")
Diff.ols.pgls.pectinate.extinct$Method <- "OLS - PGLS"
Diff.ols.pgls.pectinate.extinct.median <- median(Diff.ols.pgls.pectinate.extinct$Pred_diff)
Diff.ols.pgls.pectinate.extinct.var <- var(Diff.ols.pgls.pectinate.extinct$Pred_diff)

Diff.pgls.impute.pectinate.extinct <- data.frame(All.predictions.pectinate.extinct$Iteration, All.predictions.pectinate.extinct$Taxon, All.predictions.pectinate.extinct$Diff.pgls.impute)
colnames(Diff.pgls.impute.pectinate.extinct) <- c("Iteration", "Taxon", "Pred_diff")
Diff.pgls.impute.pectinate.extinct$Method <- "PGLS - Phylogenetic"
Diff.pgls.impute.pectinate.extinct.median <- median(Diff.pgls.impute.pectinate.extinct$Pred_diff)
Diff.pgls.impute.pectinate.extinct.var <- var(Diff.pgls.impute.pectinate.extinct$Pred_diff)

All.prediction.diffs.methods.pectinate.extinct <- rbind(Diff.ols.impute.pectinate.extinct, Diff.ols.pgls.pectinate.extinct, Diff.pgls.impute.pectinate.extinct)
