# Supplementary material for: Phylogenetically informed predictions outperform predictive equations in real and simulated data
Source: Nat Commun. 2025 Jul 3;16:6130. doi: 10.1038/s41467-025-61036-1 (PMC12229690; doi:10.1038/s41467-025-61036-1)
Supplement: Supplementary file 5 — Supplementary Code 1 [file 41467_2025_61036_MOESM5_ESM.zip › Supplementary Code 1/Simulation_r=0.75_n=500.R]

# Imputation simulation
# Last edited by JD Gardner, 26/2/2024

# Install and load packages
#install.packages("ape")
#install.packages("caper")
#install.packages("dplyr")
#install.packages("geiger")
#install.packages("phangorn")
#install.packages("phytools")
#install.packages("treebalance")
#install.packages("TreeSim")
#install.packages("TreeSimGM")
#install.packages("TreeTools")
library(ape)
library(caper)
library(dplyr)
library(geiger)
library(phangorn)
library(phytools)
library(treebalance)
library(TreeSim)
library(TreeSimGM)
library(TreeTools)

# Call maximum likelihood prediction code
source("Phylogenetically-Informed_Predictions_Source.R")
source("Rohlf_noncumulative_stemminess.R")

# Stored data
NSIMS <- 1000 # Number of simulations
NTAXA <- 500 # Number of taxa
correlation <- 0.75 # set strength of correlation
multi.asym.ultra <- character(NSIMS) # store set of asymmetrical ultrametric trees
extinct <- character(NSIMS) # store set of asymmetrical non-ultrametric trees (low extinction)
multi.asym.ultra.colless <- numeric(NSIMS) # list of Colless' tree imbalance scores for asymmetrical ultrametric trees
extinct.colless <- numeric(NSIMS) # list of Colless' tree imbalance scores for asymmetrical non-ultrametric trees
multi.asym.ultra.sackin <- numeric(NSIMS) # list of Sackin's tree imbalance scores for asymmetrical ultrametric trees
extinct.sackin <- numeric(NSIMS) # list of Sackin's tree imbalance scores for asymmetrical non-ultrametric trees
multi.asym.ultra.stemmy <- numeric(NSIMS) # list of Rohlf's tree stemminess scores for asymmetrical ultrametric trees
extinct.stemmy <- numeric(NSIMS) # list of Rohlf's tree stemminess scores for asymmetrical non-ultrametric trees
perc.impute <- 0.1 # set percent number of taxa to impute/predict from the simulated dataset
X.multi.asym.ultra <- vector("list", length = NSIMS) # store complete datasets for set of asymmetrical ultrametric trees
X.multi.asym.ultra.low.quart <- vector("list", length = NSIMS) # store lower quartiles for set of asymmetrical ultrametric trees
X.extinct <- vector("list", length = NSIMS) # store complete datasets for set of asymmetrical non-ultrametric trees
Lambda.multi.asym.ultra <- numeric(NSIMS) # list of lambda estimates from PGLS with multiple asymmetrical ultrametric trees
Lambda.extinct <- numeric(NSIMS) # list of lambda estimates from PGLS with multiple asymmetrical non-ultrametric trees
Predictions.multi.asym.ultra.list <- vector("list", length = NSIMS)
Predictions.extinct.list <- vector("list", length = NSIMS)

# Set up while loop
# Use tryCatch to restart iteration when catching the following error: "Problem with optim:52ERROR: ABNORMAL_TERMINATION_IN_LNSRCH"
# Error appears when estimating lambda with caper's pgls function, potentially due to difficulties with ML when lambda is close to 1.
i <- 1
while (i < NSIMS+1){
  cat("iteration", i, '\n')
  tryCatch({
    
    # Simulate trees using Bellman-Harris with extinction model
    multi.asym.ultra[i] <- sim.taxa(n = NTAXA, numbsim = 1, waitsp = "rexp(1)", waitext = "rexp(0)", symmetric = FALSE, complete = TRUE)
    extinct[i] <- sim.taxa(n = NTAXA, numbsim = 1, waitsp = "rexp(1)", waitext = "rexp(0.2)", symmetric = FALSE, complete = TRUE)
    
    multi.asym.ultra.tree <- multi.asym.ultra[[i]]
    multi.asym.ultra.tree$edge.length <- multi.asym.ultra.tree$edge.length / sum(multi.asym.ultra.tree$edge.length)
    multi.asym.ultra.colless[i] <- collessI(multi.asym.ultra.tree, method = "original")
    multi.asym.ultra.sackin[i] <- sackinI(multi.asym.ultra.tree)
    multi.asym.ultra.stemmy[i] <- stemminess(multi.asym.ultra.tree)
    #sum(multi.asym.ultra.tree$edge.length)
    
    extinct.tips <- sample(extinct[[i]]$tip.label, NTAXA)
    extinct[[i]] <- keep.tip(extinct[[i]], extinct.tips)
    extinct.tree <- extinct[[i]]
    extinct.tree$edge.length <- extinct.tree$edge.length / sum(extinct.tree$edge.length)
    extinct.colless[i] <- collessI(extinct.tree, method = "original")
    extinct.sackin[i] <- sackinI(extinct.tree)
    extinct.stemmy[i] <- stemminess(extinct.tree)
    #sum(extinct.tree$edge.length)
    
    # Create correlation matrices
    V <- matrix(c(1, correlation, 
                  correlation, 1), 2, 2)
    
    # Simulate correlated evolution
    X.multi.asym.ultra[[i]] <- sim.corrs(multi.asym.ultra.tree, V)
    X.extinct[[i]] <- sim.corrs(extinct.tree, V)
    
    # Remove 20% of data for character 2
    X.multi.asym.ultra.miss <- X.multi.asym.ultra[[i]]
    Remove <- length(X.multi.asym.ultra.miss[,1]) * perc.impute
    X.multi.asym.ultra.miss[cbind(sample(1:nrow(X.multi.asym.ultra.miss), Remove),
                                  sample(1, Remove, replace = TRUE))] <- NA
    
    # Check if selected tips are sister taxa
    tips.na <- which(is.na(X.multi.asym.ultra.miss[,1]))
    sisters <- list()
    for (t in 1:length(tips.na)) {
      sisters[t] <- getSisters(multi.asym.ultra[[i]], tips.na[t], mode = "number")
    }
    test <- sisters %in% tips.na
    
    # If so, resample tips until there are no longer sister taxon pairs 
    if (TRUE %in% test) {
      while (TRUE %in% test) {
        X.multi.asym.ultra.miss <- X.multi.asym.ultra[[i]]
        Remove <- length(X.multi.asym.ultra.miss[,1]) * perc.impute
        X.multi.asym.ultra.miss[cbind(sample(1:nrow(X.multi.asym.ultra.miss), Remove),
                                      sample(1, Remove, replace = TRUE))] <- NA
        tips.na <- which(is.na(X.multi.asym.ultra.miss[,1]))
        sisters <- list()
        for (t in 1:length(tips.na)) {
          sisters[t] <- getSisters(multi.asym.ultra[[i]], tips.na[t], mode = "number")
        }
        test <- sisters %in% tips.na
      }
    }
    #X.multi.asym.ultra.miss
    
    X.extinct.miss <- X.extinct[[i]]
    new.extinct.tips <- which(grepl("ext", extinct.tree$tip.label) == TRUE) # Get index numbers for extinct taxa
    X.extinct.miss[cbind(new.extinct.tips,
                         sample(1, length(new.extinct.tips), replace = TRUE))] <- NA # Remove only extinct taxa for character 2
    #Remove <- length(X.extinct.miss[,1]) * perc.impute
    #X.extinct.miss[cbind(sample(1:nrow(X.extinct.miss), Remove),
    #                        sample(1, Remove, replace = TRUE))] <- NA
    #X.extinct.miss
    
    # Impute missing data and calculate prediction intervals
    X.multi.asym.ultra.data <- as.data.frame(X.multi.asym.ultra.miss)
    missing.multi.asym.ultra <- which(is.na(X.multi.asym.ultra.miss), arr.ind=TRUE)
    X.multi.asym.ultra.est.predict <- pglmPredictMissing(formula = V1~V2, data = X.multi.asym.ultra.data, phylomat = vcv(multi.asym.ultra.tree))
    X.multi.asym.ultra.predictions <- X.multi.asym.ultra.est.predict$preds[match(row.names(missing.multi.asym.ultra), row.names(X.multi.asym.ultra.est.predict$preds)), 1, drop = FALSE]
    X.multi.asym.ultra.pred.var <- as.matrix(X.multi.asym.ultra.est.predict$vars)[match(row.names(missing.multi.asym.ultra), row.names(as.matrix(X.multi.asym.ultra.est.predict$vars))), 1, drop = FALSE]
    X.multi.asym.ultra.pred.seYh <- as.matrix(X.multi.asym.ultra.est.predict$seYh)[match(row.names(missing.multi.asym.ultra), row.names(as.matrix(X.multi.asym.ultra.est.predict$seYh))), 1, drop = FALSE]
    X.multi.asym.ultra.pred.rms <- X.multi.asym.ultra.est.predict$modsum$RMS[[1]]
    df <- X.multi.asym.ultra.est.predict$modsum$n - X.multi.asym.ultra.est.predict$modsum$k
    X.multi.asym.ultra.pred.t <- qt(p = .025, df = df, lower.tail=FALSE)
    X.multi.asym.ultra.pred.int.phylo <- X.multi.asym.ultra.pred.t * sqrt(X.multi.asym.ultra.pred.seYh + X.multi.asym.ultra.pred.var)
    
    X.extinct.data <- as.data.frame(X.extinct.miss)
    missing.extinct <- which(is.na(X.extinct.miss), arr.ind=TRUE)
    X.extinct.est.predict <- pglmPredictMissing(formula = V1~V2, data = X.extinct.data, phylomat = vcv(extinct.tree))
    X.extinct.predictions <- X.extinct.est.predict$preds[match(row.names(missing.extinct), row.names(X.extinct.est.predict$preds)), 1, drop = FALSE]
    X.extinct.pred.var <- as.matrix(X.extinct.est.predict$vars)[match(row.names(missing.extinct), row.names(as.matrix(X.extinct.est.predict$vars))), 1, drop = FALSE]
    X.extinct.pred.seYh <- as.matrix(X.extinct.est.predict$seYh)[match(row.names(missing.extinct), row.names(as.matrix(X.extinct.est.predict$seYh))), 1, drop = FALSE]
    X.extinct.pred.rms <- X.extinct.est.predict$modsum$RMS[[1]]
    df <- X.extinct.est.predict$modsum$n - X.extinct.est.predict$modsum$k
    X.extinct.pred.t <- qt(p = .025, df = df, lower.tail=FALSE)
    X.extinct.pred.int.phylo <- X.extinct.pred.t * sqrt(X.extinct.pred.seYh + X.extinct.pred.var)
    
    # Create data frame and run PGLS regression on data without missing values
    X.multi.asym.ultra.miss.df <- as.data.frame(X.multi.asym.ultra.miss)
    X.multi.asym.ultra.miss.df$Taxon <- row.names(X.multi.asym.ultra.miss.df)
    Subset.multi.asym.ultra <- subset(X.multi.asym.ultra.miss.df, is.na(X.multi.asym.ultra.miss.df$V1) == FALSE)
    Keep.tips.multi.asym.ultra <- c(Subset.multi.asym.ultra$Taxon)
    Subset.multi.asym.ultra.tree <- keep.tip(multi.asym.ultra.tree, Keep.tips.multi.asym.ultra)
    Multi.asym.ultra.tree.data <- comparative.data(Subset.multi.asym.ultra.tree, Subset.multi.asym.ultra, names.col = Taxon, vcv = TRUE)
    PGLS.multi.asym.ultra.model <- pgls(V1~V2, data = Multi.asym.ultra.tree.data, lambda = 'ML')
    Intercept.multi.asym.ultra <- PGLS.multi.asym.ultra.model$model$coef[[1]]
    Coefficient.multi.asym.ultra <- PGLS.multi.asym.ultra.model$model$coef[[2]]
    Lambda.multi.asym.ultra[i] <- PGLS.multi.asym.ultra.model$param.CI$lambda$opt[[1]]
    
    X.extinct.miss.df <- as.data.frame(X.extinct.miss)
    X.extinct.miss.df$Taxon <- row.names(X.extinct.miss.df)
    Subset.extant <- subset(X.extinct.miss.df, is.na(X.extinct.miss.df$V1) == FALSE)
    Keep.tips.extant <- c(Subset.extant$Taxon)
    Subset.extant.tree <- keep.tip(extinct.tree, Keep.tips.extant)
    Extinct.tree.data <- comparative.data(Subset.extant.tree, Subset.extant, names.col = Taxon, vcv = TRUE)
    PGLS.extinct.model <- pgls(V1~V2, data = Extinct.tree.data, lambda = 'ML')
    Intercept.extinct <- PGLS.extinct.model$model$coef[[1]]
    Coefficient.extinct <- PGLS.extinct.model$model$coef[[2]]
    Lambda.extinct[i] <- PGLS.extinct.model$param.CI$lambda$opt[[1]]
    
    # Calculate missing data with PGLS equation and prediction intervals for the phylogenetic mean response (as if location of predicted taxon is unknown)
    V1.multi.asym.ultra.phylo.regress <- predict(PGLS.multi.asym.ultra.model, subset(X.multi.asym.ultra.miss.df, is.na(X.multi.asym.ultra.miss.df$V1) == TRUE))
    V1.multi.asym.ultra.pred.int.PGLS <- X.multi.asym.ultra.pred.t * sqrt(X.multi.asym.ultra.pred.seYh + X.multi.asym.ultra.pred.rms) 
    
    V1.extinct.phylo.regress <- predict(PGLS.extinct.model, subset(X.extinct.miss.df, is.na(X.extinct.miss.df$V1) == TRUE))
    V1.extinct.pred.int.PGLS <- X.extinct.pred.t * sqrt(X.extinct.pred.seYh + X.extinct.pred.rms) 
    
    # Run OLS regression on full data
    OLS.multi.asym.ultra.model <- lm(V1~V2, data = Subset.multi.asym.ultra)
    Intercept.multi.asym.ultra.nophylo <- OLS.multi.asym.ultra.model$coefficients[[1]]
    Coefficient.multi.asym.ultra.nophylo <- OLS.multi.asym.ultra.model$coefficients[[2]]
    
    OLS.extinct.model <- lm(V1~V2, data = Subset.extant)
    Intercept.extinct.nophylo <- OLS.extinct.model$coefficients[[1]]
    Coefficient.extinct.nophylo <- OLS.extinct.model$coefficients[[2]]
    
    # Calculate missing data with OLS equation
    V1.ols.multi.asym.ultra.regress <- predict(OLS.multi.asym.ultra.model, subset(X.multi.asym.ultra.miss.df, is.na(X.multi.asym.ultra.miss.df$V1) == TRUE), interval = "prediction", level = 0.95)
    V1.ols.multi.asym.ultra.pred.int <- V1.ols.multi.asym.ultra.regress[,3] - V1.ols.multi.asym.ultra.regress[,1]
    
    V1.ols.extinct.regress <- predict(OLS.extinct.model, subset(X.extinct.miss.df, is.na(X.extinct.miss.df$V1) == TRUE), interval = "prediction", level = 0.95)
    V1.ols.extinct.pred.int <- V1.ols.extinct.regress[,3] - V1.ols.extinct.regress[,1]
    
    # Create dataframe of predictions and calculate differences from actual values and between methods
    Predictions.multi.asym.ultra <- data.frame(i, X.multi.asym.ultra[[i]][missing.multi.asym.ultra], X.multi.asym.ultra.predictions, X.multi.asym.ultra.pred.var, X.multi.asym.ultra.pred.int.phylo, V1.multi.asym.ultra.phylo.regress, V1.multi.asym.ultra.pred.int.PGLS, V1.ols.multi.asym.ultra.regress[,1], V1.ols.multi.asym.ultra.pred.int)
    colnames(Predictions.multi.asym.ultra) <- c("Iteration", "Actual value", "Phylogenetic imputation", "Prediction variance", "Phylo prediction interval", "PGLS regression", "PGLS prediction interval", "OLS regression", "OLS prediction interval")
    Predictions.multi.asym.ultra$Diff.actual.impute <- Predictions.multi.asym.ultra$`Actual value` - Predictions.multi.asym.ultra$`Phylogenetic imputation`
    Predictions.multi.asym.ultra$Diff.actual.pgls <- Predictions.multi.asym.ultra$`Actual value` - Predictions.multi.asym.ultra$`PGLS regression`
    Predictions.multi.asym.ultra$Diff.actual.ols <- Predictions.multi.asym.ultra$`Actual value` - Predictions.multi.asym.ultra$`OLS regression`
    Predictions.multi.asym.ultra$Diff.ols.pgls <- Predictions.multi.asym.ultra$`OLS regression` - Predictions.multi.asym.ultra$`PGLS regression`
    Predictions.multi.asym.ultra$Diff.ols.impute <- Predictions.multi.asym.ultra$`OLS regression` - Predictions.multi.asym.ultra$`Phylogenetic imputation`
    Predictions.multi.asym.ultra$Diff.pgls.impute <- Predictions.multi.asym.ultra$`PGLS regression` - Predictions.multi.asym.ultra$`Phylogenetic imputation`
    Predictions.multi.asym.ultra$Taxon <- rownames(Predictions.multi.asym.ultra)
    tips <- Predictions.multi.asym.ultra$Taxon
    nodes<-sapply(tips,function(x,y) which(y==x),y=multi.asym.ultra.tree$tip.label)
    Predictions.multi.asym.ultra$Tip_length <- setNames(multi.asym.ultra.tree$edge.length[sapply(nodes, function(x,y) which(y==x),y=multi.asym.ultra.tree$edge[,2])],names(nodes))
    Predictions.multi.asym.ultra.list[[i]] <- Predictions.multi.asym.ultra
    
    Predictions.extinct <- data.frame(i, X.extinct[[i]][missing.extinct], X.extinct.predictions, X.extinct.pred.var, X.extinct.pred.int.phylo, V1.extinct.phylo.regress, V1.extinct.pred.int.PGLS, V1.ols.extinct.regress[,1], V1.ols.extinct.pred.int)
    colnames(Predictions.extinct) <- c("Iteration", "Actual value", "Phylogenetic imputation", "Prediction variance", "Phylo prediction interval", "PGLS regression", "PGLS prediction interval", "OLS regression", "OLS prediction interval")
    Predictions.extinct$Diff.actual.impute <- Predictions.extinct$`Actual value` - Predictions.extinct$`Phylogenetic imputation`
    Predictions.extinct$Diff.actual.pgls <- Predictions.extinct$`Actual value` - Predictions.extinct$`PGLS regression`
    Predictions.extinct$Diff.actual.ols <- Predictions.extinct$`Actual value` - Predictions.extinct$`OLS regression`
    Predictions.extinct$Diff.ols.pgls <- Predictions.extinct$`OLS regression` - Predictions.extinct$`PGLS regression`
    Predictions.extinct$Diff.ols.impute <- Predictions.extinct$`OLS regression` - Predictions.extinct$`Phylogenetic imputation`
    Predictions.extinct$Diff.pgls.impute <- Predictions.extinct$`PGLS regression` - Predictions.extinct$`Phylogenetic imputation`
    Predictions.extinct$Taxon <- rownames(Predictions.extinct)
    for (x in 1:length(rownames(Predictions.extinct))){
      target <- Predictions.extinct$Taxon[x]
      Predictions.extinct$PathLength[x] <- diag(vcv(phy = extinct.tree))[target]/max(diag(vcv(phy = extinct.tree)))
    }
    tips <- Predictions.extinct$Taxon
    nodes<-sapply(tips,function(x,y) which(y==x),y=extinct.tree$tip.label)
    Predictions.extinct$Tip_length <- setNames(extinct.tree$edge.length[sapply(nodes, function(x,y) which(y==x),y=extinct.tree$edge[,2])],names(nodes))
    Predictions.extinct.list[[i]] <- Predictions.extinct
    
    # Adds one if it reaches end of iteration without catching error
    # If there's an error, it restarts the loop without moving to the next iteration
    i <- i + 1
    
  }, error=function(e){cat("ERROR :",conditionMessage(e), "\n")})
  
}    

# Bind all prediction dataframes into one for each tree type
All.predictions.multi.asym.ultra <- bind_rows(Predictions.multi.asym.ultra.list)
All.predictions.extinct <- bind_rows(Predictions.extinct.list)

# Calculate root to node distance (count)
for (x in 1:length(rownames(All.predictions.multi.asym.ultra))){
  iteration <- All.predictions.multi.asym.ultra$Iteration[x]
  tree <- multi.asym.ultra[[iteration]]
  target <- All.predictions.multi.asym.ultra$Taxon[x]
  All.predictions.multi.asym.ultra$RootNodeDistance[x] <- RootNodeDistance(tree, target)
}

for (x in 1:length(rownames(All.predictions.extinct))){
  iteration <- All.predictions.extinct$Iteration[x]
  tree <- extinct[[iteration]]
  target <- All.predictions.extinct$Taxon[x]
  All.predictions.extinct$RootNodeDistance[x] <- RootNodeDistance(tree, target)
}

# Compile dataframes into format for ggplot
## Multiple asymmetric ultrametric trees
### Prediction differences from actual values
Diff.actual.impute.multi.asym.ultra <- data.frame(All.predictions.multi.asym.ultra$Iteration, All.predictions.multi.asym.ultra$Taxon, All.predictions.multi.asym.ultra$Diff.actual.impute, All.predictions.multi.asym.ultra$`Prediction variance`, All.predictions.multi.asym.ultra$`Phylo prediction interval`, All.predictions.multi.asym.ultra$Tip_length, All.predictions.multi.asym.ultra$RootNodeDistance)
colnames(Diff.actual.impute.multi.asym.ultra) <- c("Iteration", "Taxon", "Pred_diff", "Pred_var", "Pred_int", "Tip_length", "RootNodeDistance")
Diff.actual.impute.multi.asym.ultra$Method <- "Phylogenetic"
Diff.actual.impute.multi.asym.ultra$Squared <- Diff.actual.impute.multi.asym.ultra$Pred_diff^2
Diff.actual.impute.multi.asym.ultra.median <- median(Diff.actual.impute.multi.asym.ultra$Pred_diff)
Diff.actual.impute.multi.asym.ultra.var <- var(Diff.actual.impute.multi.asym.ultra$Pred_diff)

Diff.actual.pgls.multi.asym.ultra <- data.frame(All.predictions.multi.asym.ultra$Iteration, All.predictions.multi.asym.ultra$Taxon, All.predictions.multi.asym.ultra$Diff.actual.pgls, All.predictions.multi.asym.ultra$`Prediction variance`, All.predictions.multi.asym.ultra$`PGLS prediction interval`, All.predictions.multi.asym.ultra$Tip_length, All.predictions.multi.asym.ultra$RootNodeDistance)
colnames(Diff.actual.pgls.multi.asym.ultra) <- c("Iteration", "Taxon", "Pred_diff", "Pred_var", "Pred_int", "Tip_length", "RootNodeDistance")
Diff.actual.pgls.multi.asym.ultra$Pred_var <- 0
Diff.actual.pgls.multi.asym.ultra$Method <- "PGLS"
Diff.actual.pgls.multi.asym.ultra$Squared <- Diff.actual.pgls.multi.asym.ultra$Pred_diff^2
Diff.actual.pgls.multi.asym.ultra.median <- median(Diff.actual.pgls.multi.asym.ultra$Pred_diff)
Diff.actual.pgls.multi.asym.ultra.var <- var(Diff.actual.pgls.multi.asym.ultra$Pred_diff)

Diff.actual.ols.multi.asym.ultra <- data.frame(All.predictions.multi.asym.ultra$Iteration, All.predictions.multi.asym.ultra$Taxon, All.predictions.multi.asym.ultra$Diff.actual.ols, All.predictions.multi.asym.ultra$`Prediction variance`, All.predictions.multi.asym.ultra$`OLS prediction interval`, All.predictions.multi.asym.ultra$Tip_length, All.predictions.multi.asym.ultra$RootNodeDistance)
colnames(Diff.actual.ols.multi.asym.ultra) <- c("Iteration", "Taxon", "Pred_diff", "Pred_var", "Pred_int", "Tip_length", "RootNodeDistance")
Diff.actual.ols.multi.asym.ultra$Pred_var <- 0
Diff.actual.ols.multi.asym.ultra$Method <- "OLS"
Diff.actual.ols.multi.asym.ultra$Squared <- Diff.actual.ols.multi.asym.ultra$Pred_diff^2
Diff.actual.ols.multi.asym.ultra.median <- median(Diff.actual.ols.multi.asym.ultra$Pred_diff)
Diff.actual.ols.multi.asym.ultra.var <- var(Diff.actual.ols.multi.asym.ultra$Pred_diff)

All.prediction.diffs.actual.multi.asym.ultra <- rbind(Diff.actual.impute.multi.asym.ultra, Diff.actual.pgls.multi.asym.ultra, Diff.actual.ols.multi.asym.ultra)

### Differences between prediction methods
Diff.ols.impute.multi.asym.ultra <- data.frame(All.predictions.multi.asym.ultra$Iteration, All.predictions.multi.asym.ultra$Taxon, All.predictions.multi.asym.ultra$Diff.ols.impute)
colnames(Diff.ols.impute.multi.asym.ultra) <- c("Iteration", "Taxon", "Pred_diff")
Diff.ols.impute.multi.asym.ultra$Method <- "OLS - Phylogenetic"
Diff.ols.impute.multi.asym.ultra.median <- median(Diff.ols.impute.multi.asym.ultra$Pred_diff)
Diff.ols.impute.multi.asym.ultra.var <- var(Diff.ols.impute.multi.asym.ultra$Pred_diff)

Diff.ols.pgls.multi.asym.ultra <- data.frame(All.predictions.multi.asym.ultra$Iteration, All.predictions.multi.asym.ultra$Taxon, All.predictions.multi.asym.ultra$Diff.ols.pgls)
colnames(Diff.ols.pgls.multi.asym.ultra) <- c("Iteration", "Taxon", "Pred_diff")
Diff.ols.pgls.multi.asym.ultra$Method <- "OLS - PGLS"
Diff.ols.pgls.multi.asym.ultra.median <- median(Diff.ols.pgls.multi.asym.ultra$Pred_diff)
Diff.ols.pgls.multi.asym.ultra.var <- var(Diff.ols.pgls.multi.asym.ultra$Pred_diff)

Diff.pgls.impute.multi.asym.ultra <- data.frame(All.predictions.multi.asym.ultra$Iteration, All.predictions.multi.asym.ultra$Taxon, All.predictions.multi.asym.ultra$Diff.pgls.impute)
colnames(Diff.pgls.impute.multi.asym.ultra) <- c("Iteration", "Taxon", "Pred_diff")
Diff.pgls.impute.multi.asym.ultra$Method <- "PGLS - Phylogenetic"
Diff.pgls.impute.multi.asym.ultra.median <- median(Diff.pgls.impute.multi.asym.ultra$Pred_diff)
Diff.pgls.impute.multi.asym.ultra.var <- var(Diff.pgls.impute.multi.asym.ultra$Pred_diff)

All.prediction.diffs.methods.multi.asym.ultra <- rbind(Diff.ols.impute.multi.asym.ultra, Diff.ols.pgls.multi.asym.ultra, Diff.pgls.impute.multi.asym.ultra)

## Extinct trees
### Prediction differences from actual values
Diff.actual.impute.extinct <- data.frame(All.predictions.extinct$Iteration, All.predictions.extinct$Taxon, All.predictions.extinct$Diff.actual.impute, All.predictions.extinct$`Prediction variance`, All.predictions.extinct$`Phylo prediction interval`, All.predictions.extinct$PathLength, All.predictions.extinct$Tip_length, All.predictions.extinct$RootNodeDistance)
colnames(Diff.actual.impute.extinct) <- c("Iteration", "Taxon", "Pred_diff", "Pred_var", "Pred_int", "PathLength", "Tip_length", "RootNodeDistance")
Diff.actual.impute.extinct$Method <- "Phylogenetic"
Diff.actual.impute.extinct$Squared <- Diff.actual.impute.extinct$Pred_diff^2
Diff.actual.impute.extinct.median <- median(Diff.actual.impute.extinct$Pred_diff)
Diff.actual.impute.extinct.var <- var(Diff.actual.impute.extinct$Pred_diff)

Diff.actual.pgls.extinct <- data.frame(All.predictions.extinct$Iteration, All.predictions.extinct$Taxon, All.predictions.extinct$Diff.actual.pgls, All.predictions.extinct$`Prediction variance`, All.predictions.extinct$`PGLS prediction interval`, All.predictions.extinct$PathLength, All.predictions.extinct$Tip_length, All.predictions.extinct$RootNodeDistance)
colnames(Diff.actual.pgls.extinct) <- c("Iteration", "Taxon", "Pred_diff", "Pred_var", "Pred_int", "PathLength", "Tip_length", "RootNodeDistance")
Diff.actual.pgls.extinct$Pred_var <- 0
Diff.actual.pgls.extinct$Method <- "PGLS"
Diff.actual.pgls.extinct$Squared <- Diff.actual.pgls.extinct$Pred_diff^2
Diff.actual.pgls.extinct.median <- median(Diff.actual.pgls.extinct$Pred_diff)
Diff.actual.pgls.extinct.var <- var(Diff.actual.pgls.extinct$Pred_diff)

Diff.actual.ols.extinct <- data.frame(All.predictions.extinct$Iteration, All.predictions.extinct$Taxon, All.predictions.extinct$Diff.actual.ols, All.predictions.extinct$`Prediction variance`, All.predictions.extinct$`OLS prediction interval`, All.predictions.extinct$PathLength, All.predictions.extinct$Tip_length, All.predictions.extinct$RootNodeDistance)
colnames(Diff.actual.ols.extinct) <- c("Iteration", "Taxon", "Pred_diff", "Pred_var", "Pred_int", "PathLength", "Tip_length", "RootNodeDistance")
Diff.actual.ols.extinct$Pred_var <- 0
Diff.actual.ols.extinct$Method <- "OLS"
Diff.actual.ols.extinct$Squared <- Diff.actual.ols.extinct$Pred_diff^2
Diff.actual.ols.extinct.median <- median(Diff.actual.ols.extinct$Pred_diff)
Diff.actual.ols.extinct.var <- var(Diff.actual.ols.extinct$Pred_diff)

All.prediction.diffs.actual.extinct <- rbind(Diff.actual.impute.extinct, Diff.actual.pgls.extinct, Diff.actual.ols.extinct)

### Differences between prediction methods
Diff.ols.impute.extinct <- data.frame(All.predictions.extinct$Iteration, All.predictions.extinct$Taxon, All.predictions.extinct$Diff.ols.impute)
colnames(Diff.ols.impute.extinct) <- c("Iteration", "Taxon", "Pred_diff")
Diff.ols.impute.extinct$Method <- "OLS - Phylogenetic"
Diff.ols.impute.extinct.median <- median(Diff.ols.impute.extinct$Pred_diff)
Diff.ols.impute.extinct.var <- var(Diff.ols.impute.extinct$Pred_diff)

Diff.ols.pgls.extinct <- data.frame(All.predictions.extinct$Iteration, All.predictions.extinct$Taxon, All.predictions.extinct$Diff.ols.pgls)
colnames(Diff.ols.pgls.extinct) <- c("Iteration", "Taxon", "Pred_diff")
Diff.ols.pgls.extinct$Method <- "OLS - PGLS"
Diff.ols.pgls.extinct.median <- median(Diff.ols.pgls.extinct$Pred_diff)
Diff.ols.pgls.extinct.var <- var(Diff.ols.pgls.extinct$Pred_diff)

Diff.pgls.impute.extinct <- data.frame(All.predictions.extinct$Iteration, All.predictions.extinct$Taxon, All.predictions.extinct$Diff.pgls.impute)
colnames(Diff.pgls.impute.extinct) <- c("Iteration", "Taxon", "Pred_diff")
Diff.pgls.impute.extinct$Method <- "PGLS - Phylogenetic"
Diff.pgls.impute.extinct.median <- median(Diff.pgls.impute.extinct$Pred_diff)
Diff.pgls.impute.extinct.var <- var(Diff.pgls.impute.extinct$Pred_diff)

All.prediction.diffs.methods.extinct <- rbind(Diff.ols.impute.extinct, Diff.ols.pgls.extinct, Diff.pgls.impute.extinct)
