# Supplementary material for: Phylogenetically informed predictions outperform predictive equations in real and simulated data
Source: Nat Commun. 2025 Jul 3;16:6130. doi: 10.1038/s41467-025-61036-1 (PMC12229690; doi:10.1038/s41467-025-61036-1)
Supplement: Supplementary file 5 — Supplementary Code 1 [file 41467_2025_61036_MOESM5_ESM.zip › Supplementary Code 1/Simulation_results_summary_n=100.R]

# Simulation results summary
# Last edited by JD Gardner, 19/03/2024

# Install and load packages
#install.packages("ggbeeswarm")
#install.packages("ggplot2")
#install.packages("ggthemes")
#install.packages("nlme")
#install.packages("patchwork")
library(ggbeeswarm)
library(ggplot2)
library(ggthemes)
library(nlme)
library(patchwork)

#if (!requireNamespace("BiocManager", quietly = TRUE))
#  install.packages("BiocManager")
#BiocManager::install("ggtree", version = "3.19") # use `version = '3.19'` with R version 4.4; see https://bioconductor.org/install
library(ggtree)

# Run simulations
## Simulated data with correlation r = 0.25
source("Simulation_r=0.25_n=100.R")

## Save trees
sym.ultra.25 <- sym.ultra
saveRDS(sym.ultra.25, "sym.ultra.25.tree.rds")

asym.ultra.25 <- asym.ultra
saveRDS(asym.ultra.25, "asym.ultra.25.tree.rds")

multi.asym.ultra.25 <- multi.asym.ultra
saveRDS(multi.asym.ultra.25, "multi.asym.ultra.25.trees.rds")

extinct.25 <- extinct
saveRDS(extinct.25, "extinct.25.trees.rds")

ladder.extinct.25 <- ladder.extinct
saveRDS(ladder.extinct.25, "ladder.extinct.25.trees.rds")

pectinate.extinct.25 <- pectinate.extinct
saveRDS(pectinate.extinct.25, "pectinate.extinct.25.tree.rds")

## Save data and list of lower quartiles
X.sym.ultra.25 <- X.sym.ultra
saveRDS(X.sym.ultra.25, "sym.ultra.25.data.rds")

X.asym.ultra.25 <- X.asym.ultra
saveRDS(X.asym.ultra.25, "asym.ultra.25.data.rds")

X.multi.asym.ultra.25 <- X.multi.asym.ultra
saveRDS(X.multi.asym.ultra.25, "multi.asym.ultra.25.data.rds")

X.multi.asym.ultra.low.quart.25 <- X.multi.asym.ultra.low.quart
saveRDS(X.multi.asym.ultra.low.quart.25, "multi.asym.ultra.low.quart.25.rds")

X.extinct.25 <- X.extinct
saveRDS(X.extinct.25, "extinct.25.data.rds")

X.extinct.low.quart.25 <- X.extinct.low.quart
saveRDS(X.extinct.low.quart.25, "extinct.low.quart.25.rds")

X.ladder.extinct.25 <- X.ladder.extinct
saveRDS(X.ladder.extinct.25, "ladder.extinct.25.rds")

X.pectinate.extinct.25 <- X.pectinate.extinct
saveRDS(X.pectinate.extinct.25, "pectinate.extinct.25.rds")

## Save prediction results and add tree balance metrics 
All.predictions.sym.ultra.25 <- All.predictions.sym.ultra
saveRDS(All.predictions.sym.ultra.25, "All.predictions.sym.ultra.25.rds")
All.predictions.sym.ultra.25.med <- aggregate(All.predictions.sym.ultra.25, list(All.predictions.sym.ultra.25$Iteration), median) # calculate prediction errors for statistical analyses

All.predictions.asym.ultra.25 <- All.predictions.asym.ultra
saveRDS(All.predictions.asym.ultra.25, "All.predictions.asym.ultra.25.rds")
All.predictions.asym.ultra.25.med <- aggregate(All.predictions.asym.ultra.25, list(All.predictions.asym.ultra.25$Iteration), median) # calculate prediction errors for statistical analyses

All.predictions.multi.asym.ultra.25 <- All.predictions.multi.asym.ultra
All.predictions.multi.asym.ultra.25$Colless <- 0 # create column for Colless balance index
All.predictions.multi.asym.ultra.25$Sackin <- 0 # create column for Sackin's balance index
All.predictions.multi.asym.ultra.25$Stemminess <- 0 # create column for stemminess index
for (x in 1:length(multi.asym.ultra.colless)){
  All.predictions.multi.asym.ultra.25[which(All.predictions.multi.asym.ultra.25$Iteration == x),]$Colless <- multi.asym.ultra.colless[x] # calculate Colless index for each tree
  All.predictions.multi.asym.ultra.25[which(All.predictions.multi.asym.ultra.25$Iteration == x),]$Sackin <- multi.asym.ultra.sackin[x] # calculate Sackin's index for each tree
  All.predictions.multi.asym.ultra.25[which(All.predictions.multi.asym.ultra.25$Iteration == x),]$Stemminess <- multi.asym.ultra.stemmy[x] # calculate stemminess index for each tree
}
saveRDS(All.predictions.multi.asym.ultra.25, "All.predictions.multi.asym.ultra.25.rds")
All.predictions.multi.asym.ultra.25.med <- aggregate(All.predictions.multi.asym.ultra.25, list(All.predictions.multi.asym.ultra.25$Iteration), median) # calculate prediction errors for statistical analyses

All.predictions.multi.asym.ultra.low.quart.25 <- All.predictions.multi.asym.ultra.low.quart
saveRDS(All.predictions.multi.asym.ultra.low.quart.25, "All.predictions.multi.asym.ultra.low.quart.25.rds")
All.predictions.multi.asym.ultra.low.quart.25.med <- aggregate(All.predictions.multi.asym.ultra.low.quart.25, list(All.predictions.multi.asym.ultra.low.quart.25$Iteration), median) # calculate prediction errors for statistical analyses

All.predictions.multi.asym.ultra.equal.25 <- All.predictions.multi.asym.ultra.equal
saveRDS(All.predictions.multi.asym.ultra.equal.25, "All.predictions.multi.asym.ultra.equal.25.rds")
All.predictions.multi.asym.ultra.equal.25.med <- aggregate(All.predictions.multi.asym.ultra.equal.25, list(All.predictions.multi.asym.ultra.equal.25$Iteration), median) # calculate prediction errors for statistical analyses

All.predictions.extinct.25 <- All.predictions.extinct
All.predictions.extinct.25$Colless <- 0 # create column for Colless balance index
All.predictions.extinct.25$Sackin <- 0 # create column for Sackin's balance index
All.predictions.extinct.25$Stemminess <- 0 # create column for stemminess index
for (x in 1:length(multi.asym.ultra.colless)){
  All.predictions.extinct.25[which(All.predictions.extinct.25$Iteration == x),]$Colless <- extinct.colless[x] # calculate Colless index for each tree
  All.predictions.extinct.25[which(All.predictions.extinct.25$Iteration == x),]$Sackin <- extinct.sackin[x] # calculate Sackin's index for each tree
  All.predictions.extinct.25[which(All.predictions.extinct.25$Iteration == x),]$Stemminess <- extinct.stemmy[x] # calculate stemminess index for each tree
}
saveRDS(All.predictions.extinct.25, "All.predictions.extinct.25.rds")
All.predictions.extinct.25.med <- aggregate(All.predictions.extinct.25, list(All.predictions.extinct.25$Iteration), median) # calculate prediction errors for statistical analyses

All.predictions.extinct.low.quart.25 <- All.predictions.extinct.low.quart
saveRDS(All.predictions.extinct.low.quart.25, "All.predictions.extinct.low.quart.25.rds")
All.predictions.extinct.low.quart.25.med <- aggregate(All.predictions.extinct.low.quart.25, list(All.predictions.extinct.low.quart.25$Iteration), median) # calculate prediction errors for statistical analyses

All.predictions.extinct.equal.25 <- All.predictions.extinct.equal
saveRDS(All.predictions.extinct.equal.25, "All.predictions.extinct.equal.25.rds")
All.predictions.extinct.equal.25.med <- aggregate(All.predictions.extinct.equal.25, list(All.predictions.extinct.equal.25$Iteration), median) # calculate prediction errors for statistical analyses

All.predictions.ladder.extinct.25 <- All.predictions.ladder.extinct
All.predictions.ladder.extinct.25$Colless <- 0
All.predictions.ladder.extinct.25$Sackin <- 0
All.predictions.ladder.extinct.25$Stemminess <- 0
for (x in 1:length(multi.asym.ultra.colless)){
  All.predictions.ladder.extinct.25[which(All.predictions.ladder.extinct.25$Iteration == x),]$Colless <- ladder.extinct.colless[x]
  All.predictions.ladder.extinct.25[which(All.predictions.ladder.extinct.25$Iteration == x),]$Sackin <- ladder.extinct.sackin[x]
  All.predictions.ladder.extinct.25[which(All.predictions.ladder.extinct.25$Iteration == x),]$Stemminess <- ladder.extinct.stemmy[x]
}
saveRDS(All.predictions.ladder.extinct.25, "All.predictions.ladder.extinct.25.rds")
All.predictions.ladder.extinct.25.med <- aggregate(All.predictions.ladder.extinct.25, list(All.predictions.ladder.extinct.25$Iteration), median) # calculate prediction errors for statistical analyses

All.predictions.ladder.extinct.20.25 <- All.predictions.ladder.extinct.20
saveRDS(All.predictions.ladder.extinct.20.25, "All.predictions.ladder.extinct.20.25.rds")
All.predictions.ladder.extinct.20.25.med <- aggregate(All.predictions.ladder.extinct.20.25, list(All.predictions.ladder.extinct.20.25$Iteration), median) # calculate prediction errors for statistical analyses

All.predictions.pectinate.extinct.25 <- All.predictions.pectinate.extinct
saveRDS(All.predictions.pectinate.extinct.25, "All.predictions.pectinate.extinct.25.rds")
All.predictions.pectinate.extinct.25.med <- aggregate(All.predictions.pectinate.extinct.25, list(All.predictions.pectinate.extinct.25$Iteration), median) # calculate prediction errors for statistical analyses

## Save medians and variances of the prediction errors (actual - imputed)
### Symmetrical (balanced) ultrametric tree
#### Compare actual - predicted
Diff.actual.impute.sym.ultra.median.25 <- Diff.actual.impute.sym.ultra.median # median phylogenetic prediction error across 1000 datasets
Diff.actual.impute.sym.ultra.var.25 <- Diff.actual.impute.sym.ultra.var # variance in phylogenetic prediction errors across 1000 datasets
Diff.actual.pgls.sym.ultra.median.25 <- Diff.actual.pgls.sym.ultra.median # median PGLS equation prediction error across 1000 datasets
Diff.actual.pgls.sym.ultra.var.25 <- Diff.actual.pgls.sym.ultra.var # variance in PGLS equation prediction errors across 1000 datasets
Diff.actual.ols.sym.ultra.median.25 <- Diff.actual.ols.sym.ultra.median # median OLS equation prediction error across 1000 datasets
Diff.actual.ols.sym.ultra.var.25 <- Diff.actual.ols.sym.ultra.var # variance in OLS equation prediction errors across 1000 datasets
All.prediction.diffs.actual.sym.ultra.25 <- All.prediction.diffs.actual.sym.ultra # save all prediction errors

#### Compare prediction methods
Diff.ols.impute.sym.ultra.median.25 <- Diff.ols.impute.sym.ultra.median
Diff.ols.impute.sym.ultra.var.25 <- Diff.ols.impute.sym.ultra.var
Diff.ols.pgls.sym.ultra.median.25 <- Diff.ols.pgls.sym.ultra.median
Diff.ols.pgls.sym.ultra.var.25 <- Diff.ols.pgls.sym.ultra.var
Diff.pgls.impute.sym.ultra.median.25 <- Diff.pgls.impute.sym.ultra.median
Diff.pgls.impute.sym.ultra.var.25 <- Diff.pgls.impute.sym.ultra.var
All.prediction.diffs.methods.sym.ultra.25 <- All.prediction.diffs.methods.sym.ultra

### Asymmetrical (imbalanced) ultrametric tree
#### Compare actual - predicted
Diff.actual.impute.asym.ultra.median.25 <- Diff.actual.impute.asym.ultra.median
Diff.actual.impute.asym.ultra.var.25 <- Diff.actual.impute.asym.ultra.var
Diff.actual.pgls.asym.ultra.median.25 <- Diff.actual.pgls.asym.ultra.median
Diff.actual.pgls.asym.ultra.var.25 <- Diff.actual.pgls.asym.ultra.var
Diff.actual.ols.asym.ultra.median.25 <- Diff.actual.ols.asym.ultra.median
Diff.actual.ols.asym.ultra.var.25 <- Diff.actual.ols.asym.ultra.var
All.prediction.diffs.actual.asym.ultra.25 <- All.prediction.diffs.actual.asym.ultra

#### Compare prediction methods
Diff.ols.impute.asym.ultra.median.25 <- Diff.ols.impute.asym.ultra.median
Diff.ols.impute.asym.ultra.var.25 <- Diff.ols.impute.asym.ultra.var
Diff.ols.pgls.asym.ultra.median.25 <- Diff.ols.pgls.asym.ultra.median
Diff.ols.pgls.asym.ultra.var.25 <- Diff.ols.pgls.asym.ultra.var
Diff.pgls.impute.asym.ultra.median.25 <- Diff.pgls.impute.asym.ultra.median
Diff.pgls.impute.asym.ultra.var.25 <- Diff.pgls.impute.asym.ultra.var
All.prediction.diffs.methods.asym.ultra.25 <- All.prediction.diffs.methods.asym.ultra

### Multiple asymmetrical (imbalanced) ultrametric trees
#### Compare actual - predicted
Diff.actual.impute.multi.asym.ultra.median.25 <- Diff.actual.impute.multi.asym.ultra.median
Diff.actual.impute.multi.asym.ultra.var.25 <- Diff.actual.impute.multi.asym.ultra.var
Diff.actual.pgls.multi.asym.ultra.median.25 <- Diff.actual.pgls.multi.asym.ultra.median
Diff.actual.pgls.multi.asym.ultra.var.25 <- Diff.actual.pgls.multi.asym.ultra.var
Diff.actual.ols.multi.asym.ultra.median.25 <- Diff.actual.ols.multi.asym.ultra.median
Diff.actual.ols.multi.asym.ultra.var.25 <- Diff.actual.ols.multi.asym.ultra.var
All.prediction.diffs.actual.multi.asym.ultra.25 <- All.prediction.diffs.actual.multi.asym.ultra

#### Compare prediction methods
Diff.ols.impute.multi.asym.ultra.median.25 <- Diff.ols.impute.multi.asym.ultra.median
Diff.ols.impute.multi.asym.ultra.var.25 <- Diff.ols.impute.multi.asym.ultra.var
Diff.ols.pgls.multi.asym.ultra.median.25 <- Diff.ols.pgls.multi.asym.ultra.median
Diff.ols.pgls.multi.asym.ultra.var.25 <- Diff.ols.pgls.multi.asym.ultra.var
Diff.pgls.impute.multi.asym.ultra.median.25 <- Diff.pgls.impute.multi.asym.ultra.median
Diff.pgls.impute.multi.asym.ultra.var.25 <- Diff.pgls.impute.multi.asym.ultra.var
All.prediction.diffs.methods.multi.asym.ultra.25 <- All.prediction.diffs.methods.multi.asym.ultra

### Multiple asymmetrical (imbalanced) ultrametric trees, predict 50% of lower quartile
#### Compare actual - predicted
Diff.actual.impute.multi.asym.ultra.low.quart.median.25 <- Diff.actual.impute.multi.asym.ultra.low.quart.median
Diff.actual.impute.multi.asym.ultra.low.quart.var.25 <- Diff.actual.impute.multi.asym.ultra.low.quart.var
Diff.actual.pgls.multi.asym.ultra.low.quart.median.25 <- Diff.actual.pgls.multi.asym.ultra.low.quart.median
Diff.actual.pgls.multi.asym.ultra.low.quart.var.25 <- Diff.actual.pgls.multi.asym.ultra.low.quart.var
Diff.actual.ols.multi.asym.ultra.low.quart.median.25 <- Diff.actual.ols.multi.asym.ultra.low.quart.median
Diff.actual.ols.multi.asym.ultra.low.quart.var.25 <- Diff.actual.ols.multi.asym.ultra.low.quart.var
All.prediction.diffs.actual.multi.asym.ultra.low.quart.25 <- All.prediction.diffs.actual.multi.asym.ultra.low.quart

#### Compare prediction methods
Diff.ols.impute.multi.asym.ultra.low.quart.median.25 <- Diff.ols.impute.multi.asym.ultra.low.quart.median
Diff.ols.impute.multi.asym.ultra.low.quart.var.25 <- Diff.ols.impute.multi.asym.ultra.low.quart.var
Diff.ols.pgls.multi.asym.ultra.low.quart.median.25 <- Diff.ols.pgls.multi.asym.ultra.low.quart.median
Diff.ols.pgls.multi.asym.ultra.low.quart.var.25 <- Diff.ols.pgls.multi.asym.ultra.low.quart.var
Diff.pgls.impute.multi.asym.ultra.low.quart.median.25 <- Diff.pgls.impute.multi.asym.ultra.low.quart.median
Diff.pgls.impute.multi.asym.ultra.low.quart.var.25 <- Diff.pgls.impute.multi.asym.ultra.low.quart.var
All.prediction.diffs.methods.multi.asym.ultra.low.quart.25 <- All.prediction.diffs.methods.multi.asym.ultra.low.quart

### Multiple asymmetrical (imbalanced) ultrametric trees - equal branch lengths
#### Compare actual - predicted
Diff.actual.impute.multi.asym.ultra.equal.median.25 <- Diff.actual.impute.multi.asym.ultra.equal.median
Diff.actual.impute.multi.asym.ultra.equal.var.25 <- Diff.actual.impute.multi.asym.ultra.equal.var
Diff.actual.pgls.multi.asym.ultra.equal.median.25 <- Diff.actual.pgls.multi.asym.ultra.equal.median
Diff.actual.pgls.multi.asym.ultra.equal.var.25 <- Diff.actual.pgls.multi.asym.ultra.equal.var
Diff.actual.ols.multi.asym.ultra.equal.median.25 <- Diff.actual.ols.multi.asym.ultra.equal.median
Diff.actual.ols.multi.asym.ultra.equal.var.25 <- Diff.actual.ols.multi.asym.ultra.equal.var
All.prediction.diffs.actual.multi.asym.ultra.equal.25 <- All.prediction.diffs.actual.multi.asym.ultra.equal

#### Compare prediction methods
Diff.ols.impute.multi.asym.ultra.equal.median.25 <- Diff.ols.impute.multi.asym.ultra.equal.median
Diff.ols.impute.multi.asym.ultra.equal.var.25 <- Diff.ols.impute.multi.asym.ultra.equal.var
Diff.ols.pgls.multi.asym.ultra.equal.median.25 <- Diff.ols.pgls.multi.asym.ultra.equal.median
Diff.ols.pgls.multi.asym.ultra.equal.var.25 <- Diff.ols.pgls.multi.asym.ultra.equal.var
Diff.pgls.impute.multi.asym.ultra.equal.median.25 <- Diff.pgls.impute.multi.asym.ultra.equal.median
Diff.pgls.impute.multi.asym.ultra.equal.var.25 <- Diff.pgls.impute.multi.asym.ultra.equal.var
All.prediction.diffs.methods.multi.asym.ultra.equal.25 <- All.prediction.diffs.methods.multi.asym.ultra.equal

### Multiple non-ultrametric trees (low extinction)
#### Compare actual - predicted
Diff.actual.impute.extinct.median.25 <- Diff.actual.impute.extinct.median
Diff.actual.impute.extinct.var.25 <- Diff.actual.impute.extinct.var
Diff.actual.pgls.extinct.median.25 <- Diff.actual.pgls.extinct.median
Diff.actual.pgls.extinct.var.25 <- Diff.actual.pgls.extinct.var
Diff.actual.ols.extinct.median.25 <- Diff.actual.ols.extinct.median
Diff.actual.ols.extinct.var.25 <- Diff.actual.ols.extinct.var
All.prediction.diffs.actual.extinct.25 <- All.prediction.diffs.actual.extinct

#### Compare prediction methods
Diff.ols.impute.extinct.median.25 <- Diff.ols.impute.extinct.median
Diff.ols.impute.extinct.var.25 <- Diff.ols.impute.extinct.var
Diff.ols.pgls.extinct.median.25 <- Diff.ols.pgls.extinct.median
Diff.ols.pgls.extinct.var.25 <- Diff.ols.pgls.extinct.var
Diff.pgls.impute.extinct.median.25 <- Diff.pgls.impute.extinct.median
Diff.pgls.impute.extinct.var.25 <- Diff.pgls.impute.extinct.var
All.prediction.diffs.methods.extinct.25 <- All.prediction.diffs.methods.extinct

### Multiple non-ultrametric trees (low extinction), predict 50% of lower quartile
#### Compare actual - predicted
Diff.actual.impute.extinct.low.quart.median.25 <- Diff.actual.impute.extinct.low.quart.median
Diff.actual.impute.extinct.low.quart.var.25 <- Diff.actual.impute.extinct.low.quart.var
Diff.actual.pgls.extinct.low.quart.median.25 <- Diff.actual.pgls.extinct.low.quart.median
Diff.actual.pgls.extinct.low.quart.var.25 <- Diff.actual.pgls.extinct.low.quart.var
Diff.actual.ols.extinct.low.quart.median.25 <- Diff.actual.ols.extinct.low.quart.median
Diff.actual.ols.extinct.low.quart.var.25 <- Diff.actual.ols.extinct.low.quart.var
All.prediction.diffs.actual.extinct.low.quart.25 <- All.prediction.diffs.actual.extinct.low.quart

#### Compare prediction methods
Diff.ols.impute.extinct.low.quart.median.25 <- Diff.ols.impute.extinct.low.quart.median
Diff.ols.impute.extinct.low.quart.var.25 <- Diff.ols.impute.extinct.low.quart.var
Diff.ols.pgls.extinct.low.quart.median.25 <- Diff.ols.pgls.extinct.low.quart.median
Diff.ols.pgls.extinct.low.quart.var.25 <- Diff.ols.pgls.extinct.low.quart.var
Diff.pgls.impute.extinct.low.quart.median.25 <- Diff.pgls.impute.extinct.low.quart.median
Diff.pgls.impute.extinct.low.quart.var.25 <- Diff.pgls.impute.extinct.low.quart.var
All.prediction.diffs.methods.extinct.low.quart.25 <- All.prediction.diffs.methods.extinct.low.quart

### Multiple non-ultrametric trees (low extinction) - equal branch lengths
#### Compare actual - predicted
Diff.actual.impute.extinct.equal.median.25 <- Diff.actual.impute.extinct.equal.median
Diff.actual.impute.extinct.equal.var.25 <- Diff.actual.impute.extinct.equal.var
Diff.actual.pgls.extinct.equal.median.25 <- Diff.actual.pgls.extinct.equal.median
Diff.actual.pgls.extinct.equal.var.25 <- Diff.actual.pgls.extinct.equal.var
Diff.actual.ols.extinct.equal.median.25 <- Diff.actual.ols.extinct.equal.median
Diff.actual.ols.extinct.equal.var.25 <- Diff.actual.ols.extinct.equal.var
All.prediction.diffs.actual.extinct.equal.25 <- All.prediction.diffs.actual.extinct.equal

#### Compare prediction methods
Diff.ols.impute.extinct.equal.median.25 <- Diff.ols.impute.extinct.equal.median
Diff.ols.impute.extinct.equal.var.25 <- Diff.ols.impute.extinct.equal.var
Diff.ols.pgls.extinct.equal.median.25 <- Diff.ols.pgls.extinct.equal.median
Diff.ols.pgls.extinct.equal.var.25 <- Diff.ols.pgls.extinct.equal.var
Diff.pgls.impute.extinct.equal.median.25 <- Diff.pgls.impute.extinct.equal.median
Diff.pgls.impute.extinct.equal.var.25 <- Diff.pgls.impute.extinct.equal.var
All.prediction.diffs.methods.extinct.equal.25 <- All.prediction.diffs.methods.extinct.equal

### Multiple non-ultrametric trees (high extinction), predict only extinct taxa
#### Compare actual - predicted
Diff.actual.impute.ladder.extinct.median.25 <- Diff.actual.impute.ladder.extinct.median
Diff.actual.impute.ladder.extinct.var.25 <- Diff.actual.impute.ladder.extinct.var
Diff.actual.pgls.ladder.extinct.median.25 <- Diff.actual.pgls.ladder.extinct.median
Diff.actual.pgls.ladder.extinct.var.25 <- Diff.actual.pgls.ladder.extinct.var
Diff.actual.ols.ladder.extinct.median.25 <- Diff.actual.ols.ladder.extinct.median
Diff.actual.ols.ladder.extinct.var.25 <- Diff.actual.ols.ladder.extinct.var
All.prediction.diffs.actual.ladder.extinct.25 <- All.prediction.diffs.actual.ladder.extinct

#### Compare prediction methods
Diff.ols.impute.ladder.extinct.median.25 <- Diff.ols.impute.ladder.extinct.median
Diff.ols.impute.ladder.extinct.var.25 <- Diff.ols.impute.ladder.extinct.var
Diff.ols.pgls.ladder.extinct.median.25 <- Diff.ols.pgls.ladder.extinct.median
Diff.ols.pgls.ladder.extinct.var.25 <- Diff.ols.pgls.ladder.extinct.var
Diff.pgls.impute.ladder.extinct.median.25 <- Diff.pgls.impute.ladder.extinct.median
Diff.pgls.impute.ladder.extinct.var.25 <- Diff.pgls.impute.ladder.extinct.var
All.prediction.diffs.methods.ladder.extinct.25 <- All.prediction.diffs.methods.ladder.extinct

### Multiple non-ultrametric trees (high extinction), predict 20% of all taxa
#### Compare actual - predicted
Diff.actual.impute.ladder.extinct.20.median.25 <- Diff.actual.impute.ladder.extinct.20.median
Diff.actual.impute.ladder.extinct.20.var.25 <- Diff.actual.impute.ladder.extinct.20.var
Diff.actual.pgls.ladder.extinct.20.median.25 <- Diff.actual.pgls.ladder.extinct.20.median
Diff.actual.pgls.ladder.extinct.20.var.25 <- Diff.actual.pgls.ladder.extinct.20.var
Diff.actual.ols.ladder.extinct.20.median.25 <- Diff.actual.ols.ladder.extinct.20.median
Diff.actual.ols.ladder.extinct.20.var.25 <- Diff.actual.ols.ladder.extinct.20.var
All.prediction.diffs.actual.ladder.extinct.20.25 <- All.prediction.diffs.actual.ladder.extinct.20

#### Compare prediction methods
Diff.ols.impute.ladder.extinct.20.median.25 <- Diff.ols.impute.ladder.extinct.20.median
Diff.ols.impute.ladder.extinct.20.var.25 <- Diff.ols.impute.ladder.extinct.20.var
Diff.ols.pgls.ladder.extinct.20.median.25 <- Diff.ols.pgls.ladder.extinct.20.median
Diff.ols.pgls.ladder.extinct.20.var.25 <- Diff.ols.pgls.ladder.extinct.20.var
Diff.pgls.impute.ladder.extinct.20.median.25 <- Diff.pgls.impute.ladder.extinct.20.median
Diff.pgls.impute.ladder.extinct.20.var.25 <- Diff.pgls.impute.ladder.extinct.20.var
All.prediction.diffs.methods.ladder.extinct.20.25 <- All.prediction.diffs.methods.ladder.extinct.20

### Pectinate non-ultrametric tree
#### Compare actual - predicted
Diff.actual.impute.pectinate.extinct.median.25 <- Diff.actual.impute.pectinate.extinct.median
Diff.actual.impute.pectinate.extinct.var.25 <- Diff.actual.impute.pectinate.extinct.var
Diff.actual.pgls.pectinate.extinct.median.25 <- Diff.actual.pgls.pectinate.extinct.median
Diff.actual.pgls.pectinate.extinct.var.25 <- Diff.actual.pgls.pectinate.extinct.var
Diff.actual.ols.pectinate.extinct.median.25 <- Diff.actual.ols.pectinate.extinct.median
Diff.actual.ols.pectinate.extinct.var.25 <- Diff.actual.ols.pectinate.extinct.var
All.prediction.diffs.actual.pectinate.extinct.25 <- All.prediction.diffs.actual.pectinate.extinct

#### Compare prediction methods
Diff.ols.impute.pectinate.extinct.median.25 <- Diff.ols.impute.pectinate.extinct.median
Diff.ols.impute.pectinate.extinct.var.25 <- Diff.ols.impute.pectinate.extinct.var
Diff.ols.pgls.pectinate.extinct.median.25 <- Diff.ols.pgls.pectinate.extinct.median
Diff.ols.pgls.pectinate.extinct.var.25 <- Diff.ols.pgls.pectinate.extinct.var
Diff.pgls.impute.pectinate.extinct.median.25 <- Diff.pgls.impute.pectinate.extinct.median
Diff.pgls.impute.pectinate.extinct.var.25 <- Diff.pgls.impute.pectinate.extinct.var
All.prediction.diffs.methods.pectinate.extinct.25 <- All.prediction.diffs.methods.pectinate.extinct

## Simulated data with correlation r = 0.50
source("Simulation_r=0.50_n=100.R")

## Save trees
sym.ultra.50 <- sym.ultra
saveRDS(sym.ultra.50, "sym.ultra.50.tree.rds")

asym.ultra.50 <- asym.ultra
saveRDS(asym.ultra.50, "asym.ultra.50.tree.rds")

multi.asym.ultra.50 <- multi.asym.ultra
saveRDS(multi.asym.ultra.50, "multi.asym.ultra.50.trees.rds")

extinct.50 <- extinct
saveRDS(extinct.50, "extinct.50.trees.rds")

ladder.extinct.50 <- ladder.extinct
saveRDS(ladder.extinct.50, "ladder.extinct.50.trees.rds")

pectinate.extinct.50 <- pectinate.extinct
saveRDS(pectinate.extinct.50, "pectinate.extinct.50.tree.rds")

## Save data and list of lower quartiles
X.sym.ultra.50 <- X.sym.ultra
saveRDS(X.sym.ultra.50, "sym.ultra.50.data.rds")

X.asym.ultra.50 <- X.asym.ultra
saveRDS(X.asym.ultra.50, "asym.ultra.50.data.rds")

X.multi.asym.ultra.50 <- X.multi.asym.ultra
saveRDS(X.multi.asym.ultra.50, "multi.asym.ultra.50.data.rds")

X.multi.asym.ultra.low.quart.50 <- X.multi.asym.ultra.low.quart
saveRDS(X.multi.asym.ultra.low.quart.50, "multi.asym.ultra.low.quart.50.rds")

X.extinct.50 <- X.extinct
saveRDS(X.extinct.50, "extinct.50.data.rds")

X.extinct.low.quart.50 <- X.extinct.low.quart
saveRDS(X.extinct.low.quart.50, "extinct.low.quart.50.rds")

X.ladder.extinct.50 <- X.ladder.extinct
saveRDS(X.ladder.extinct.50, "ladder.extinct.50.rds")

X.pectinate.extinct.50 <- X.pectinate.extinct
saveRDS(X.pectinate.extinct.50, "pectinate.extinct.50.rds")

## Save prediction results and add tree balance metrics 
All.predictions.sym.ultra.50 <- All.predictions.sym.ultra
saveRDS(All.predictions.sym.ultra.50, "All.predictions.sym.ultra.50.rds")
All.predictions.sym.ultra.50.med <- aggregate(All.predictions.sym.ultra.50, list(All.predictions.sym.ultra.50$Iteration), median) # calculate prediction errors for statistical analyses

All.predictions.asym.ultra.50 <- All.predictions.asym.ultra
saveRDS(All.predictions.asym.ultra.50, "All.predictions.asym.ultra.50.rds")
All.predictions.asym.ultra.50.med <- aggregate(All.predictions.asym.ultra.50, list(All.predictions.asym.ultra.50$Iteration), median) # calculate prediction errors for statistical analyses

All.predictions.multi.asym.ultra.50 <- All.predictions.multi.asym.ultra
All.predictions.multi.asym.ultra.50$Colless <- 0
All.predictions.multi.asym.ultra.50$Sackin <- 0
All.predictions.multi.asym.ultra.50$Stemminess <- 0
for (x in 1:length(multi.asym.ultra.colless)){
  All.predictions.multi.asym.ultra.50[which(All.predictions.multi.asym.ultra.50$Iteration == x),]$Colless <- multi.asym.ultra.colless[x]
  All.predictions.multi.asym.ultra.50[which(All.predictions.multi.asym.ultra.50$Iteration == x),]$Sackin <- multi.asym.ultra.sackin[x]
  All.predictions.multi.asym.ultra.50[which(All.predictions.multi.asym.ultra.50$Iteration == x),]$Stemminess <- multi.asym.ultra.stemmy[x]
}
saveRDS(All.predictions.multi.asym.ultra.50, "All.predictions.multi.asym.ultra.50.rds")
All.predictions.multi.asym.ultra.50.med <- aggregate(All.predictions.multi.asym.ultra.50, list(All.predictions.multi.asym.ultra.50$Iteration), median) # calculate prediction errors for statistical analyses

All.predictions.multi.asym.ultra.low.quart.50 <- All.predictions.multi.asym.ultra.low.quart
saveRDS(All.predictions.multi.asym.ultra.low.quart.50, "All.predictions.multi.asym.ultra.low.quart.50.rds")
All.predictions.multi.asym.ultra.low.quart.50.med <- aggregate(All.predictions.multi.asym.ultra.low.quart.50, list(All.predictions.multi.asym.ultra.low.quart.50$Iteration), median) # calculate prediction errors for statistical analyses

All.predictions.multi.asym.ultra.equal.50 <- All.predictions.multi.asym.ultra.equal
saveRDS(All.predictions.multi.asym.ultra.equal.50, "All.predictions.multi.asym.ultra.equal.50.rds")
All.predictions.multi.asym.ultra.equal.50.med <- aggregate(All.predictions.multi.asym.ultra.equal.50, list(All.predictions.multi.asym.ultra.equal.50$Iteration), median) # calculate prediction errors for statistical analyses

All.predictions.extinct.50 <- All.predictions.extinct
All.predictions.extinct.50$Colless <- 0
All.predictions.extinct.50$Sackin <- 0
All.predictions.extinct.50$Stemminess <- 0
for (x in 1:length(multi.asym.ultra.colless)){
  All.predictions.extinct.50[which(All.predictions.extinct.50$Iteration == x),]$Colless <- extinct.colless[x]
  All.predictions.extinct.50[which(All.predictions.extinct.50$Iteration == x),]$Sackin <- extinct.sackin[x]
  All.predictions.extinct.50[which(All.predictions.extinct.50$Iteration == x),]$Stemminess <- extinct.stemmy[x]
}
saveRDS(All.predictions.extinct.50, "All.predictions.extinct.50.rds")
All.predictions.extinct.50.med <- aggregate(All.predictions.extinct.50, list(All.predictions.extinct.50$Iteration), median) # calculate prediction errors for statistical analyses

All.predictions.extinct.low.quart.50 <- All.predictions.extinct.low.quart
saveRDS(All.predictions.extinct.low.quart.50, "All.predictions.extinct.low.quart.50.rds")
All.predictions.extinct.low.quart.50.med <- aggregate(All.predictions.extinct.low.quart.50, list(All.predictions.extinct.low.quart.50$Iteration), median) # calculate prediction errors for statistical analyses

All.predictions.extinct.equal.50 <- All.predictions.extinct.equal
saveRDS(All.predictions.extinct.equal.50, "All.predictions.extinct.equal.50.rds")
All.predictions.extinct.equal.50.med <- aggregate(All.predictions.extinct.equal.50, list(All.predictions.extinct.equal.50$Iteration), median) # calculate prediction errors for statistical analyses

All.predictions.ladder.extinct.50 <- All.predictions.ladder.extinct
All.predictions.ladder.extinct.50$Colless <- 0
All.predictions.ladder.extinct.50$Sackin <- 0
All.predictions.ladder.extinct.50$Stemminess <- 0
for (x in 1:length(multi.asym.ultra.colless)){
  All.predictions.ladder.extinct.50[which(All.predictions.ladder.extinct.50$Iteration == x),]$Colless <- ladder.extinct.colless[x]
  All.predictions.ladder.extinct.50[which(All.predictions.ladder.extinct.50$Iteration == x),]$Sackin <- ladder.extinct.sackin[x]
  All.predictions.ladder.extinct.50[which(All.predictions.ladder.extinct.50$Iteration == x),]$Stemminess <- ladder.extinct.stemmy[x]
}
saveRDS(All.predictions.ladder.extinct.50, "All.predictions.ladder.extinct.50.rds")
All.predictions.ladder.extinct.50.med <- aggregate(All.predictions.ladder.extinct.50, list(All.predictions.ladder.extinct.50$Iteration), median) # calculate prediction errors for statistical analyses

All.predictions.ladder.extinct.20.50 <- All.predictions.ladder.extinct.20
saveRDS(All.predictions.ladder.extinct.20.50, "All.predictions.ladder.extinct.20.50.rds")
All.predictions.ladder.extinct.20.50.med <- aggregate(All.predictions.ladder.extinct.20.50, list(All.predictions.ladder.extinct.20.50$Iteration), median) # calculate prediction errors for statistical analyses

All.predictions.pectinate.extinct.50 <- All.predictions.pectinate.extinct
saveRDS(All.predictions.pectinate.extinct.50, "All.predictions.pectinate.extinct.50.rds")
All.predictions.pectinate.extinct.50.med <- aggregate(All.predictions.pectinate.extinct.50, list(All.predictions.pectinate.extinct.50$Iteration), median) # calculate prediction errors for statistical analyses

## Save medians and variances of the prediction errors (actual - imputed)
### Symmetrical (balanced) ultrametric tree
#### Compare actual - predicted
Diff.actual.impute.sym.ultra.median.50 <- Diff.actual.impute.sym.ultra.median
Diff.actual.impute.sym.ultra.var.50 <- Diff.actual.impute.sym.ultra.var
Diff.actual.pgls.sym.ultra.median.50 <- Diff.actual.pgls.sym.ultra.median
Diff.actual.pgls.sym.ultra.var.50 <- Diff.actual.pgls.sym.ultra.var
Diff.actual.ols.sym.ultra.median.50 <- Diff.actual.ols.sym.ultra.median
Diff.actual.ols.sym.ultra.var.50 <- Diff.actual.ols.sym.ultra.var
All.prediction.diffs.actual.sym.ultra.50 <- All.prediction.diffs.actual.sym.ultra

#### Compare prediction methods
Diff.ols.impute.sym.ultra.median.50 <- Diff.ols.impute.sym.ultra.median
Diff.ols.impute.sym.ultra.var.50 <- Diff.ols.impute.sym.ultra.var
Diff.ols.pgls.sym.ultra.median.50 <- Diff.ols.pgls.sym.ultra.median
Diff.ols.pgls.sym.ultra.var.50 <- Diff.ols.pgls.sym.ultra.var
Diff.pgls.impute.sym.ultra.median.50 <- Diff.pgls.impute.sym.ultra.median
Diff.pgls.impute.sym.ultra.var.50 <- Diff.pgls.impute.sym.ultra.var
All.prediction.diffs.methods.sym.ultra.50 <- All.prediction.diffs.methods.sym.ultra

### Asymmetrical (imbalanced) ultrametric tree
#### Compare actual - predicted
Diff.actual.impute.asym.ultra.median.50 <- Diff.actual.impute.asym.ultra.median
Diff.actual.impute.asym.ultra.var.50 <- Diff.actual.impute.asym.ultra.var
Diff.actual.pgls.asym.ultra.median.50 <- Diff.actual.pgls.asym.ultra.median
Diff.actual.pgls.asym.ultra.var.50 <- Diff.actual.pgls.asym.ultra.var
Diff.actual.ols.asym.ultra.median.50 <- Diff.actual.ols.asym.ultra.median
Diff.actual.ols.asym.ultra.var.50 <- Diff.actual.ols.asym.ultra.var
All.prediction.diffs.actual.asym.ultra.50 <- All.prediction.diffs.actual.asym.ultra

#### Compare prediction methods
Diff.ols.impute.asym.ultra.median.50 <- Diff.ols.impute.asym.ultra.median
Diff.ols.impute.asym.ultra.var.50 <- Diff.ols.impute.asym.ultra.var
Diff.ols.pgls.asym.ultra.median.50 <- Diff.ols.pgls.asym.ultra.median
Diff.ols.pgls.asym.ultra.var.50 <- Diff.ols.pgls.asym.ultra.var
Diff.pgls.impute.asym.ultra.median.50 <- Diff.pgls.impute.asym.ultra.median
Diff.pgls.impute.asym.ultra.var.50 <- Diff.pgls.impute.asym.ultra.var
All.prediction.diffs.methods.asym.ultra.50 <- All.prediction.diffs.methods.asym.ultra

### Multiple asymmetrical (imbalanced) ultrametric trees
#### Compare actual - predicted
Diff.actual.impute.multi.asym.ultra.median.50 <- Diff.actual.impute.multi.asym.ultra.median
Diff.actual.impute.multi.asym.ultra.var.50 <- Diff.actual.impute.multi.asym.ultra.var
Diff.actual.pgls.multi.asym.ultra.median.50 <- Diff.actual.pgls.multi.asym.ultra.median
Diff.actual.pgls.multi.asym.ultra.var.50 <- Diff.actual.pgls.multi.asym.ultra.var
Diff.actual.ols.multi.asym.ultra.median.50 <- Diff.actual.ols.multi.asym.ultra.median
Diff.actual.ols.multi.asym.ultra.var.50 <- Diff.actual.ols.multi.asym.ultra.var
All.prediction.diffs.actual.multi.asym.ultra.50 <- All.prediction.diffs.actual.multi.asym.ultra

#### Compare prediction methods
Diff.ols.impute.multi.asym.ultra.median.50 <- Diff.ols.impute.multi.asym.ultra.median
Diff.ols.impute.multi.asym.ultra.var.50 <- Diff.ols.impute.multi.asym.ultra.var
Diff.ols.pgls.multi.asym.ultra.median.50 <- Diff.ols.pgls.multi.asym.ultra.median
Diff.ols.pgls.multi.asym.ultra.var.50 <- Diff.ols.pgls.multi.asym.ultra.var
Diff.pgls.impute.multi.asym.ultra.median.50 <- Diff.pgls.impute.multi.asym.ultra.median
Diff.pgls.impute.multi.asym.ultra.var.50 <- Diff.pgls.impute.multi.asym.ultra.var
All.prediction.diffs.methods.multi.asym.ultra.50 <- All.prediction.diffs.methods.multi.asym.ultra

### Multiple asymmetrical (imbalanced) ultrametric trees, predict 50% of lower quartile
#### Compare actual - predicted
Diff.actual.impute.multi.asym.ultra.low.quart.median.50 <- Diff.actual.impute.multi.asym.ultra.low.quart.median
Diff.actual.impute.multi.asym.ultra.low.quart.var.50 <- Diff.actual.impute.multi.asym.ultra.low.quart.var
Diff.actual.pgls.multi.asym.ultra.low.quart.median.50 <- Diff.actual.pgls.multi.asym.ultra.low.quart.median
Diff.actual.pgls.multi.asym.ultra.low.quart.var.50 <- Diff.actual.pgls.multi.asym.ultra.low.quart.var
Diff.actual.ols.multi.asym.ultra.low.quart.median.50 <- Diff.actual.ols.multi.asym.ultra.low.quart.median
Diff.actual.ols.multi.asym.ultra.low.quart.var.50 <- Diff.actual.ols.multi.asym.ultra.low.quart.var
All.prediction.diffs.actual.multi.asym.ultra.low.quart.50 <- All.prediction.diffs.actual.multi.asym.ultra.low.quart

#### Compare prediction methods
Diff.ols.impute.multi.asym.ultra.low.quart.median.50 <- Diff.ols.impute.multi.asym.ultra.low.quart.median
Diff.ols.impute.multi.asym.ultra.low.quart.var.50 <- Diff.ols.impute.multi.asym.ultra.low.quart.var
Diff.ols.pgls.multi.asym.ultra.low.quart.median.50 <- Diff.ols.pgls.multi.asym.ultra.low.quart.median
Diff.ols.pgls.multi.asym.ultra.low.quart.var.50 <- Diff.ols.pgls.multi.asym.ultra.low.quart.var
Diff.pgls.impute.multi.asym.ultra.low.quart.median.50 <- Diff.pgls.impute.multi.asym.ultra.low.quart.median
Diff.pgls.impute.multi.asym.ultra.low.quart.var.50 <- Diff.pgls.impute.multi.asym.ultra.low.quart.var
All.prediction.diffs.methods.multi.asym.ultra.low.quart.50 <- All.prediction.diffs.methods.multi.asym.ultra.low.quart

### Multiple asymmetrical (imbalanced) ultrametric trees - equal branch lengths
#### Compare actual - predicted
Diff.actual.impute.multi.asym.ultra.equal.median.50 <- Diff.actual.impute.multi.asym.ultra.equal.median
Diff.actual.impute.multi.asym.ultra.equal.var.50 <- Diff.actual.impute.multi.asym.ultra.equal.var
Diff.actual.pgls.multi.asym.ultra.equal.median.50 <- Diff.actual.pgls.multi.asym.ultra.equal.median
Diff.actual.pgls.multi.asym.ultra.equal.var.50 <- Diff.actual.pgls.multi.asym.ultra.equal.var
Diff.actual.ols.multi.asym.ultra.equal.median.50 <- Diff.actual.ols.multi.asym.ultra.equal.median
Diff.actual.ols.multi.asym.ultra.equal.var.50 <- Diff.actual.ols.multi.asym.ultra.equal.var
All.prediction.diffs.actual.multi.asym.ultra.equal.50 <- All.prediction.diffs.actual.multi.asym.ultra.equal

#### Compare prediction methods
Diff.ols.impute.multi.asym.ultra.equal.median.50 <- Diff.ols.impute.multi.asym.ultra.equal.median
Diff.ols.impute.multi.asym.ultra.equal.var.50 <- Diff.ols.impute.multi.asym.ultra.equal.var
Diff.ols.pgls.multi.asym.ultra.equal.median.50 <- Diff.ols.pgls.multi.asym.ultra.equal.median
Diff.ols.pgls.multi.asym.ultra.equal.var.50 <- Diff.ols.pgls.multi.asym.ultra.equal.var
Diff.pgls.impute.multi.asym.ultra.equal.median.50 <- Diff.pgls.impute.multi.asym.ultra.equal.median
Diff.pgls.impute.multi.asym.ultra.equal.var.50 <- Diff.pgls.impute.multi.asym.ultra.equal.var
All.prediction.diffs.methods.multi.asym.ultra.equal.50 <- All.prediction.diffs.methods.multi.asym.ultra.equal

### Multiple non-ultrametric trees (low extinction)
#### Compare actual - predicted
Diff.actual.impute.extinct.median.50 <- Diff.actual.impute.extinct.median
Diff.actual.impute.extinct.var.50 <- Diff.actual.impute.extinct.var
Diff.actual.pgls.extinct.median.50 <- Diff.actual.pgls.extinct.median
Diff.actual.pgls.extinct.var.50 <- Diff.actual.pgls.extinct.var
Diff.actual.ols.extinct.median.50 <- Diff.actual.ols.extinct.median
Diff.actual.ols.extinct.var.50 <- Diff.actual.ols.extinct.var
All.prediction.diffs.actual.extinct.50 <- All.prediction.diffs.actual.extinct

#### Compare prediction methods
Diff.ols.impute.extinct.median.50 <- Diff.ols.impute.extinct.median
Diff.ols.impute.extinct.var.50 <- Diff.ols.impute.extinct.var
Diff.ols.pgls.extinct.median.50 <- Diff.ols.pgls.extinct.median
Diff.ols.pgls.extinct.var.50 <- Diff.ols.pgls.extinct.var
Diff.pgls.impute.extinct.median.50 <- Diff.pgls.impute.extinct.median
Diff.pgls.impute.extinct.var.50 <- Diff.pgls.impute.extinct.var
All.prediction.diffs.methods.extinct.50 <- All.prediction.diffs.methods.extinct

### Multiple non-ultrametric trees (low extinction), predict 50% of lower quartile
#### Compare actual - predicted
Diff.actual.impute.extinct.low.quart.median.50 <- Diff.actual.impute.extinct.low.quart.median
Diff.actual.impute.extinct.low.quart.var.50 <- Diff.actual.impute.extinct.low.quart.var
Diff.actual.pgls.extinct.low.quart.median.50 <- Diff.actual.pgls.extinct.low.quart.median
Diff.actual.pgls.extinct.low.quart.var.50 <- Diff.actual.pgls.extinct.low.quart.var
Diff.actual.ols.extinct.low.quart.median.50 <- Diff.actual.ols.extinct.low.quart.median
Diff.actual.ols.extinct.low.quart.var.50 <- Diff.actual.ols.extinct.low.quart.var
All.prediction.diffs.actual.extinct.low.quart.50 <- All.prediction.diffs.actual.extinct.low.quart

#### Compare prediction methods
Diff.ols.impute.extinct.low.quart.median.50 <- Diff.ols.impute.extinct.low.quart.median
Diff.ols.impute.extinct.low.quart.var.50 <- Diff.ols.impute.extinct.low.quart.var
Diff.ols.pgls.extinct.low.quart.median.50 <- Diff.ols.pgls.extinct.low.quart.median
Diff.ols.pgls.extinct.low.quart.var.50 <- Diff.ols.pgls.extinct.low.quart.var
Diff.pgls.impute.extinct.low.quart.median.50 <- Diff.pgls.impute.extinct.low.quart.median
Diff.pgls.impute.extinct.low.quart.var.50 <- Diff.pgls.impute.extinct.low.quart.var
All.prediction.diffs.methods.extinct.low.quart.50 <- All.prediction.diffs.methods.extinct.low.quart

### Multiple non-ultrametric trees (low extinction) - equal branch lengths
#### Compare actual - predicted
Diff.actual.impute.extinct.equal.median.50 <- Diff.actual.impute.extinct.equal.median
Diff.actual.impute.extinct.equal.var.50 <- Diff.actual.impute.extinct.equal.var
Diff.actual.pgls.extinct.equal.median.50 <- Diff.actual.pgls.extinct.equal.median
Diff.actual.pgls.extinct.equal.var.50 <- Diff.actual.pgls.extinct.equal.var
Diff.actual.ols.extinct.equal.median.50 <- Diff.actual.ols.extinct.equal.median
Diff.actual.ols.extinct.equal.var.50 <- Diff.actual.ols.extinct.equal.var
All.prediction.diffs.actual.extinct.equal.50 <- All.prediction.diffs.actual.extinct.equal

#### Compare prediction methods
Diff.ols.impute.extinct.equal.median.50 <- Diff.ols.impute.extinct.equal.median
Diff.ols.impute.extinct.equal.var.50 <- Diff.ols.impute.extinct.equal.var
Diff.ols.pgls.extinct.equal.median.50 <- Diff.ols.pgls.extinct.equal.median
Diff.ols.pgls.extinct.equal.var.50 <- Diff.ols.pgls.extinct.equal.var
Diff.pgls.impute.extinct.equal.median.50 <- Diff.pgls.impute.extinct.equal.median
Diff.pgls.impute.extinct.equal.var.50 <- Diff.pgls.impute.extinct.equal.var
All.prediction.diffs.methods.extinct.equal.50 <- All.prediction.diffs.methods.extinct.equal

### Multiple non-ultrametric trees (high extinction), predict only extinct taxa
#### Compare actual - predicted
Diff.actual.impute.ladder.extinct.median.50 <- Diff.actual.impute.ladder.extinct.median
Diff.actual.impute.ladder.extinct.var.50 <- Diff.actual.impute.ladder.extinct.var
Diff.actual.pgls.ladder.extinct.median.50 <- Diff.actual.pgls.ladder.extinct.median
Diff.actual.pgls.ladder.extinct.var.50 <- Diff.actual.pgls.ladder.extinct.var
Diff.actual.ols.ladder.extinct.median.50 <- Diff.actual.ols.ladder.extinct.median
Diff.actual.ols.ladder.extinct.var.50 <- Diff.actual.ols.ladder.extinct.var
All.prediction.diffs.actual.ladder.extinct.50 <- All.prediction.diffs.actual.ladder.extinct

#### Compare prediction methods
Diff.ols.impute.ladder.extinct.median.50 <- Diff.ols.impute.ladder.extinct.median
Diff.ols.impute.ladder.extinct.var.50 <- Diff.ols.impute.ladder.extinct.var
Diff.ols.pgls.ladder.extinct.median.50 <- Diff.ols.pgls.ladder.extinct.median
Diff.ols.pgls.ladder.extinct.var.50 <- Diff.ols.pgls.ladder.extinct.var
Diff.pgls.impute.ladder.extinct.median.50 <- Diff.pgls.impute.ladder.extinct.median
Diff.pgls.impute.ladder.extinct.var.50 <- Diff.pgls.impute.ladder.extinct.var
All.prediction.diffs.methods.ladder.extinct.50 <- All.prediction.diffs.methods.ladder.extinct

### Multiple non-ultrametric trees (high extinction), predict 20% of all taxa
#### Compare actual - predicted
Diff.actual.impute.ladder.extinct.20.median.50 <- Diff.actual.impute.ladder.extinct.20.median
Diff.actual.impute.ladder.extinct.20.var.50 <- Diff.actual.impute.ladder.extinct.20.var
Diff.actual.pgls.ladder.extinct.20.median.50 <- Diff.actual.pgls.ladder.extinct.20.median
Diff.actual.pgls.ladder.extinct.20.var.50 <- Diff.actual.pgls.ladder.extinct.20.var
Diff.actual.ols.ladder.extinct.20.median.50 <- Diff.actual.ols.ladder.extinct.20.median
Diff.actual.ols.ladder.extinct.20.var.50 <- Diff.actual.ols.ladder.extinct.20.var
All.prediction.diffs.actual.ladder.extinct.20.50 <- All.prediction.diffs.actual.ladder.extinct.20

#### Compare prediction methods
Diff.ols.impute.ladder.extinct.20.median.50 <- Diff.ols.impute.ladder.extinct.20.median
Diff.ols.impute.ladder.extinct.20.var.50 <- Diff.ols.impute.ladder.extinct.20.var
Diff.ols.pgls.ladder.extinct.20.median.50 <- Diff.ols.pgls.ladder.extinct.20.median
Diff.ols.pgls.ladder.extinct.20.var.50 <- Diff.ols.pgls.ladder.extinct.20.var
Diff.pgls.impute.ladder.extinct.20.median.50 <- Diff.pgls.impute.ladder.extinct.20.median
Diff.pgls.impute.ladder.extinct.20.var.50 <- Diff.pgls.impute.ladder.extinct.20.var
All.prediction.diffs.methods.ladder.extinct.20.50 <- All.prediction.diffs.methods.ladder.extinct.20

### Pectinate non-ultrametric tree
#### Compare actual - predicted
Diff.actual.impute.pectinate.extinct.median.50 <- Diff.actual.impute.pectinate.extinct.median
Diff.actual.impute.pectinate.extinct.var.50 <- Diff.actual.impute.pectinate.extinct.var
Diff.actual.pgls.pectinate.extinct.median.50 <- Diff.actual.pgls.pectinate.extinct.median
Diff.actual.pgls.pectinate.extinct.var.50 <- Diff.actual.pgls.pectinate.extinct.var
Diff.actual.ols.pectinate.extinct.median.50 <- Diff.actual.ols.pectinate.extinct.median
Diff.actual.ols.pectinate.extinct.var.50 <- Diff.actual.ols.pectinate.extinct.var
All.prediction.diffs.actual.pectinate.extinct.50 <- All.prediction.diffs.actual.pectinate.extinct

#### Compare prediction methods
Diff.ols.impute.pectinate.extinct.median.50 <- Diff.ols.impute.pectinate.extinct.median
Diff.ols.impute.pectinate.extinct.var.50 <- Diff.ols.impute.pectinate.extinct.var
Diff.ols.pgls.pectinate.extinct.median.50 <- Diff.ols.pgls.pectinate.extinct.median
Diff.ols.pgls.pectinate.extinct.var.50 <- Diff.ols.pgls.pectinate.extinct.var
Diff.pgls.impute.pectinate.extinct.median.50 <- Diff.pgls.impute.pectinate.extinct.median
Diff.pgls.impute.pectinate.extinct.var.50 <- Diff.pgls.impute.pectinate.extinct.var
All.prediction.diffs.methods.pectinate.extinct.50 <- All.prediction.diffs.methods.pectinate.extinct

## Simulated data with correlation r = 0.75
source("Simulation_r=0.75_n=100.R")

## Save trees
sym.ultra.75 <- sym.ultra
saveRDS(sym.ultra.75, "sym.ultra.75.tree.rds")

asym.ultra.75 <- asym.ultra
saveRDS(asym.ultra.75, "asym.ultra.75.tree.rds")

multi.asym.ultra.75 <- multi.asym.ultra
saveRDS(multi.asym.ultra.75, "multi.asym.ultra.75.trees.rds")

extinct.75 <- extinct
saveRDS(extinct.75, "extinct.75.trees.rds")

ladder.extinct.75 <- ladder.extinct
saveRDS(ladder.extinct.75, "ladder.extinct.75.trees.rds")

pectinate.extinct.75 <- pectinate.extinct
saveRDS(pectinate.extinct.75, "pectinate.extinct.75.tree.rds")

## Save data and list of lower quartiles
X.sym.ultra.75 <- X.sym.ultra
saveRDS(X.sym.ultra.75, "sym.ultra.75.data.rds")

X.asym.ultra.75 <- X.asym.ultra
saveRDS(X.asym.ultra.75, "asym.ultra.75.data.rds")

X.multi.asym.ultra.75 <- X.multi.asym.ultra
saveRDS(X.multi.asym.ultra.75, "multi.asym.ultra.75.data.rds")

X.multi.asym.ultra.low.quart.75 <- X.multi.asym.ultra.low.quart
saveRDS(X.multi.asym.ultra.low.quart.75, "multi.asym.ultra.low.quart.75.rds")

X.extinct.75 <- X.extinct
saveRDS(X.extinct.75, "extinct.75.data.rds")

X.extinct.low.quart.75 <- X.extinct.low.quart
saveRDS(X.extinct.low.quart.75, "extinct.low.quart.75.rds")

X.ladder.extinct.75 <- X.ladder.extinct
saveRDS(X.ladder.extinct.75, "ladder.extinct.75.rds")

X.pectinate.extinct.75 <- X.pectinate.extinct
saveRDS(X.pectinate.extinct.75, "pectinate.extinct.75.rds")

## Save prediction results and add tree balance metrics 
All.predictions.sym.ultra.75 <- All.predictions.sym.ultra
saveRDS(All.predictions.sym.ultra.75, "All.predictions.sym.ultra.75.rds")
All.predictions.sym.ultra.75.med <- aggregate(All.predictions.sym.ultra.75, list(All.predictions.sym.ultra.75$Iteration), median) # calculate prediction errors for statistical analyses

All.predictions.asym.ultra.75 <- All.predictions.asym.ultra
saveRDS(All.predictions.asym.ultra.75, "All.predictions.asym.ultra.75.rds")
All.predictions.asym.ultra.75.med <- aggregate(All.predictions.asym.ultra.75, list(All.predictions.asym.ultra.75$Iteration), median) # calculate prediction errors for statistical analyses

All.predictions.multi.asym.ultra.75 <- All.predictions.multi.asym.ultra
All.predictions.multi.asym.ultra.75$Colless <- 0
All.predictions.multi.asym.ultra.75$Sackin <- 0
All.predictions.multi.asym.ultra.75$Stemminess <- 0
for (x in 1:length(multi.asym.ultra.colless)){
  All.predictions.multi.asym.ultra.75[which(All.predictions.multi.asym.ultra.75$Iteration == x),]$Colless <- multi.asym.ultra.colless[x]
  All.predictions.multi.asym.ultra.75[which(All.predictions.multi.asym.ultra.75$Iteration == x),]$Sackin <- multi.asym.ultra.sackin[x]
  All.predictions.multi.asym.ultra.75[which(All.predictions.multi.asym.ultra.75$Iteration == x),]$Stemminess <- multi.asym.ultra.stemmy[x]
}
saveRDS(All.predictions.multi.asym.ultra.75, "All.predictions.multi.asym.ultra.75.rds")
All.predictions.multi.asym.ultra.75.med <- aggregate(All.predictions.multi.asym.ultra.75, list(All.predictions.multi.asym.ultra.75$Iteration), median) # calculate prediction errors for statistical analyses

All.predictions.multi.asym.ultra.low.quart.75 <- All.predictions.multi.asym.ultra.low.quart
saveRDS(All.predictions.multi.asym.ultra.low.quart.75, "All.predictions.multi.asym.ultra.low.quart.75.rds")
All.predictions.multi.asym.ultra.low.quart.75.med <- aggregate(All.predictions.multi.asym.ultra.low.quart.75, list(All.predictions.multi.asym.ultra.low.quart.75$Iteration), median) # calculate prediction errors for statistical analyses

All.predictions.multi.asym.ultra.equal.75 <- All.predictions.multi.asym.ultra.equal
saveRDS(All.predictions.multi.asym.ultra.equal.75, "All.predictions.multi.asym.ultra.equal.75.rds")
All.predictions.multi.asym.ultra.equal.75.med <- aggregate(All.predictions.multi.asym.ultra.equal.75, list(All.predictions.multi.asym.ultra.equal.75$Iteration), median) # calculate prediction errors for statistical analyses

All.predictions.extinct.75 <- All.predictions.extinct
All.predictions.extinct.75$Colless <- 0
All.predictions.extinct.75$Sackin <- 0
All.predictions.extinct.75$Stemminess <- 0
for (x in 1:length(multi.asym.ultra.colless)){
  All.predictions.extinct.75[which(All.predictions.extinct.75$Iteration == x),]$Colless <- extinct.colless[x]
  All.predictions.extinct.75[which(All.predictions.extinct.75$Iteration == x),]$Sackin <- extinct.sackin[x]
  All.predictions.extinct.75[which(All.predictions.extinct.75$Iteration == x),]$Stemminess <- extinct.stemmy[x]
}
saveRDS(All.predictions.extinct.75, "All.predictions.extinct.75.rds")
All.predictions.extinct.75.med <- aggregate(All.predictions.extinct.75, list(All.predictions.extinct.75$Iteration), median) # calculate prediction errors for statistical analyses

All.predictions.extinct.low.quart.75 <- All.predictions.extinct.low.quart
saveRDS(All.predictions.extinct.low.quart.75, "All.predictions.extinct.low.quart.75.rds")
All.predictions.extinct.low.quart.75.med <- aggregate(All.predictions.extinct.low.quart.75, list(All.predictions.extinct.low.quart.75$Iteration), median) # calculate prediction errors for statistical analyses

All.predictions.extinct.equal.75 <- All.predictions.extinct.equal
saveRDS(All.predictions.extinct.equal.75, "All.predictions.extinct.equal.75.rds")
All.predictions.extinct.equal.75.med <- aggregate(All.predictions.extinct.equal.75, list(All.predictions.extinct.equal.75$Iteration), median) # calculate prediction errors for statistical analyses

All.predictions.ladder.extinct.75 <- All.predictions.ladder.extinct
All.predictions.ladder.extinct.75$Colless <- 0
All.predictions.ladder.extinct.75$Sackin <- 0
All.predictions.ladder.extinct.75$Stemminess <- 0
for (x in 1:length(multi.asym.ultra.colless)){
  All.predictions.ladder.extinct.75[which(All.predictions.ladder.extinct.75$Iteration == x),]$Colless <- ladder.extinct.colless[x]
  All.predictions.ladder.extinct.75[which(All.predictions.ladder.extinct.75$Iteration == x),]$Sackin <- ladder.extinct.sackin[x]
  All.predictions.ladder.extinct.75[which(All.predictions.ladder.extinct.75$Iteration == x),]$Stemminess <- ladder.extinct.stemmy[x]
}
saveRDS(All.predictions.ladder.extinct.75, "All.predictions.ladder.extinct.75.rds")
All.predictions.ladder.extinct.75.med <- aggregate(All.predictions.ladder.extinct.75, list(All.predictions.ladder.extinct.75$Iteration), median) # calculate prediction errors for statistical analyses

All.predictions.ladder.extinct.20.75 <- All.predictions.ladder.extinct.20
saveRDS(All.predictions.ladder.extinct.20.75, "All.predictions.ladder.extinct.20.75.rds")
All.predictions.ladder.extinct.20.75.med <- aggregate(All.predictions.ladder.extinct.20.75, list(All.predictions.ladder.extinct.20.75$Iteration), median) # calculate prediction errors for statistical analyses

All.predictions.pectinate.extinct.75 <- All.predictions.pectinate.extinct
saveRDS(All.predictions.pectinate.extinct.75, "All.predictions.pectinate.extinct.75.rds")
All.predictions.pectinate.extinct.75.med <- aggregate(All.predictions.pectinate.extinct.75, list(All.predictions.pectinate.extinct.75$Iteration), median) # calculate prediction errors for statistical analyses

## Save medians and variances of the prediction errors (actual - imputed)
### Symmetrical (balanced) ultrametric tree
#### Compare actual - predicted
Diff.actual.impute.sym.ultra.median.75 <- Diff.actual.impute.sym.ultra.median
Diff.actual.impute.sym.ultra.var.75 <- Diff.actual.impute.sym.ultra.var
Diff.actual.pgls.sym.ultra.median.75 <- Diff.actual.pgls.sym.ultra.median
Diff.actual.pgls.sym.ultra.var.75 <- Diff.actual.pgls.sym.ultra.var
Diff.actual.ols.sym.ultra.median.75 <- Diff.actual.ols.sym.ultra.median
Diff.actual.ols.sym.ultra.var.75 <- Diff.actual.ols.sym.ultra.var
All.prediction.diffs.actual.sym.ultra.75 <- All.prediction.diffs.actual.sym.ultra

#### Compare prediction methods
Diff.ols.impute.sym.ultra.median.75 <- Diff.ols.impute.sym.ultra.median
Diff.ols.impute.sym.ultra.var.75 <- Diff.ols.impute.sym.ultra.var
Diff.ols.pgls.sym.ultra.median.75 <- Diff.ols.pgls.sym.ultra.median
Diff.ols.pgls.sym.ultra.var.75 <- Diff.ols.pgls.sym.ultra.var
Diff.pgls.impute.sym.ultra.median.75 <- Diff.pgls.impute.sym.ultra.median
Diff.pgls.impute.sym.ultra.var.75 <- Diff.pgls.impute.sym.ultra.var
All.prediction.diffs.methods.sym.ultra.75 <- All.prediction.diffs.methods.sym.ultra

### Asymmetrical (imbalanced) ultrametric tree
#### Compare actual - predicted
Diff.actual.impute.asym.ultra.median.75 <- Diff.actual.impute.asym.ultra.median
Diff.actual.impute.asym.ultra.var.75 <- Diff.actual.impute.asym.ultra.var
Diff.actual.pgls.asym.ultra.median.75 <- Diff.actual.pgls.asym.ultra.median
Diff.actual.pgls.asym.ultra.var.75 <- Diff.actual.pgls.asym.ultra.var
Diff.actual.ols.asym.ultra.median.75 <- Diff.actual.ols.asym.ultra.median
Diff.actual.ols.asym.ultra.var.75 <- Diff.actual.ols.asym.ultra.var
All.prediction.diffs.actual.asym.ultra.75 <- All.prediction.diffs.actual.asym.ultra

#### Compare prediction methods
Diff.ols.impute.asym.ultra.median.75 <- Diff.ols.impute.asym.ultra.median
Diff.ols.impute.asym.ultra.var.75 <- Diff.ols.impute.asym.ultra.var
Diff.ols.pgls.asym.ultra.median.75 <- Diff.ols.pgls.asym.ultra.median
Diff.ols.pgls.asym.ultra.var.75 <- Diff.ols.pgls.asym.ultra.var
Diff.pgls.impute.asym.ultra.median.75 <- Diff.pgls.impute.asym.ultra.median
Diff.pgls.impute.asym.ultra.var.75 <- Diff.pgls.impute.asym.ultra.var
All.prediction.diffs.methods.asym.ultra.75 <- All.prediction.diffs.methods.asym.ultra

### Multiple asymmetrical (imbalanced) ultrametric trees
#### Compare actual - predicted
Diff.actual.impute.multi.asym.ultra.median.75 <- Diff.actual.impute.multi.asym.ultra.median
Diff.actual.impute.multi.asym.ultra.var.75 <- Diff.actual.impute.multi.asym.ultra.var
Diff.actual.pgls.multi.asym.ultra.median.75 <- Diff.actual.pgls.multi.asym.ultra.median
Diff.actual.pgls.multi.asym.ultra.var.75 <- Diff.actual.pgls.multi.asym.ultra.var
Diff.actual.ols.multi.asym.ultra.median.75 <- Diff.actual.ols.multi.asym.ultra.median
Diff.actual.ols.multi.asym.ultra.var.75 <- Diff.actual.ols.multi.asym.ultra.var
All.prediction.diffs.actual.multi.asym.ultra.75 <- All.prediction.diffs.actual.multi.asym.ultra

#### Compare prediction methods
Diff.ols.impute.multi.asym.ultra.median.75 <- Diff.ols.impute.multi.asym.ultra.median
Diff.ols.impute.multi.asym.ultra.var.75 <- Diff.ols.impute.multi.asym.ultra.var
Diff.ols.pgls.multi.asym.ultra.median.75 <- Diff.ols.pgls.multi.asym.ultra.median
Diff.ols.pgls.multi.asym.ultra.var.75 <- Diff.ols.pgls.multi.asym.ultra.var
Diff.pgls.impute.multi.asym.ultra.median.75 <- Diff.pgls.impute.multi.asym.ultra.median
Diff.pgls.impute.multi.asym.ultra.var.75 <- Diff.pgls.impute.multi.asym.ultra.var
All.prediction.diffs.methods.multi.asym.ultra.75 <- All.prediction.diffs.methods.multi.asym.ultra

### Multiple asymmetrical (imbalanced) ultrametric trees, predict 50% of lower quartile
#### Compare actual - predicted
Diff.actual.impute.multi.asym.ultra.low.quart.median.75 <- Diff.actual.impute.multi.asym.ultra.low.quart.median
Diff.actual.impute.multi.asym.ultra.low.quart.var.75 <- Diff.actual.impute.multi.asym.ultra.low.quart.var
Diff.actual.pgls.multi.asym.ultra.low.quart.median.75 <- Diff.actual.pgls.multi.asym.ultra.low.quart.median
Diff.actual.pgls.multi.asym.ultra.low.quart.var.75 <- Diff.actual.pgls.multi.asym.ultra.low.quart.var
Diff.actual.ols.multi.asym.ultra.low.quart.median.75 <- Diff.actual.ols.multi.asym.ultra.low.quart.median
Diff.actual.ols.multi.asym.ultra.low.quart.var.75 <- Diff.actual.ols.multi.asym.ultra.low.quart.var
All.prediction.diffs.actual.multi.asym.ultra.low.quart.75 <- All.prediction.diffs.actual.multi.asym.ultra.low.quart

#### Compare prediction methods
Diff.ols.impute.multi.asym.ultra.low.quart.median.75 <- Diff.ols.impute.multi.asym.ultra.low.quart.median
Diff.ols.impute.multi.asym.ultra.low.quart.var.75 <- Diff.ols.impute.multi.asym.ultra.low.quart.var
Diff.ols.pgls.multi.asym.ultra.low.quart.median.75 <- Diff.ols.pgls.multi.asym.ultra.low.quart.median
Diff.ols.pgls.multi.asym.ultra.low.quart.var.75 <- Diff.ols.pgls.multi.asym.ultra.low.quart.var
Diff.pgls.impute.multi.asym.ultra.low.quart.median.75 <- Diff.pgls.impute.multi.asym.ultra.low.quart.median
Diff.pgls.impute.multi.asym.ultra.low.quart.var.75 <- Diff.pgls.impute.multi.asym.ultra.low.quart.var
All.prediction.diffs.methods.multi.asym.ultra.low.quart.75 <- All.prediction.diffs.methods.multi.asym.ultra.low.quart

### Multiple asymmetrical (imbalanced) ultrametric trees - equal branch lengths
#### Compare actual - predicted
Diff.actual.impute.multi.asym.ultra.equal.median.75 <- Diff.actual.impute.multi.asym.ultra.equal.median
Diff.actual.impute.multi.asym.ultra.equal.var.75 <- Diff.actual.impute.multi.asym.ultra.equal.var
Diff.actual.pgls.multi.asym.ultra.equal.median.75 <- Diff.actual.pgls.multi.asym.ultra.equal.median
Diff.actual.pgls.multi.asym.ultra.equal.var.75 <- Diff.actual.pgls.multi.asym.ultra.equal.var
Diff.actual.ols.multi.asym.ultra.equal.median.75 <- Diff.actual.ols.multi.asym.ultra.equal.median
Diff.actual.ols.multi.asym.ultra.equal.var.75 <- Diff.actual.ols.multi.asym.ultra.equal.var
All.prediction.diffs.actual.multi.asym.ultra.equal.75 <- All.prediction.diffs.actual.multi.asym.ultra.equal

#### Compare prediction methods
Diff.ols.impute.multi.asym.ultra.equal.median.75 <- Diff.ols.impute.multi.asym.ultra.equal.median
Diff.ols.impute.multi.asym.ultra.equal.var.75 <- Diff.ols.impute.multi.asym.ultra.equal.var
Diff.ols.pgls.multi.asym.ultra.equal.median.75 <- Diff.ols.pgls.multi.asym.ultra.equal.median
Diff.ols.pgls.multi.asym.ultra.equal.var.75 <- Diff.ols.pgls.multi.asym.ultra.equal.var
Diff.pgls.impute.multi.asym.ultra.equal.median.75 <- Diff.pgls.impute.multi.asym.ultra.equal.median
Diff.pgls.impute.multi.asym.ultra.equal.var.75 <- Diff.pgls.impute.multi.asym.ultra.equal.var
All.prediction.diffs.methods.multi.asym.ultra.equal.75 <- All.prediction.diffs.methods.multi.asym.ultra.equal

### Multiple non-ultrametric trees (low extinction)
#### Compare actual - predicted
Diff.actual.impute.extinct.median.75 <- Diff.actual.impute.extinct.median
Diff.actual.impute.extinct.var.75 <- Diff.actual.impute.extinct.var
Diff.actual.pgls.extinct.median.75 <- Diff.actual.pgls.extinct.median
Diff.actual.pgls.extinct.var.75 <- Diff.actual.pgls.extinct.var
Diff.actual.ols.extinct.median.75 <- Diff.actual.ols.extinct.median
Diff.actual.ols.extinct.var.75 <- Diff.actual.ols.extinct.var
All.prediction.diffs.actual.extinct.75 <- All.prediction.diffs.actual.extinct

#### Compare prediction methods
Diff.ols.impute.extinct.median.75 <- Diff.ols.impute.extinct.median
Diff.ols.impute.extinct.var.75 <- Diff.ols.impute.extinct.var
Diff.ols.pgls.extinct.median.75 <- Diff.ols.pgls.extinct.median
Diff.ols.pgls.extinct.var.75 <- Diff.ols.pgls.extinct.var
Diff.pgls.impute.extinct.median.75 <- Diff.pgls.impute.extinct.median
Diff.pgls.impute.extinct.var.75 <- Diff.pgls.impute.extinct.var
All.prediction.diffs.methods.extinct.75 <- All.prediction.diffs.methods.extinct

### Multiple non-ultrametric trees (low extinction), predict 50% of lower quartile
#### Compare actual - predicted
Diff.actual.impute.extinct.low.quart.median.75 <- Diff.actual.impute.extinct.low.quart.median
Diff.actual.impute.extinct.low.quart.var.75 <- Diff.actual.impute.extinct.low.quart.var
Diff.actual.pgls.extinct.low.quart.median.75 <- Diff.actual.pgls.extinct.low.quart.median
Diff.actual.pgls.extinct.low.quart.var.75 <- Diff.actual.pgls.extinct.low.quart.var
Diff.actual.ols.extinct.low.quart.median.75 <- Diff.actual.ols.extinct.low.quart.median
Diff.actual.ols.extinct.low.quart.var.75 <- Diff.actual.ols.extinct.low.quart.var
All.prediction.diffs.actual.extinct.low.quart.75 <- All.prediction.diffs.actual.extinct.low.quart

#### Compare prediction methods
Diff.ols.impute.extinct.low.quart.median.75 <- Diff.ols.impute.extinct.low.quart.median
Diff.ols.impute.extinct.low.quart.var.75 <- Diff.ols.impute.extinct.low.quart.var
Diff.ols.pgls.extinct.low.quart.median.75 <- Diff.ols.pgls.extinct.low.quart.median
Diff.ols.pgls.extinct.low.quart.var.75 <- Diff.ols.pgls.extinct.low.quart.var
Diff.pgls.impute.extinct.low.quart.median.75 <- Diff.pgls.impute.extinct.low.quart.median
Diff.pgls.impute.extinct.low.quart.var.75 <- Diff.pgls.impute.extinct.low.quart.var
All.prediction.diffs.methods.extinct.low.quart.75 <- All.prediction.diffs.methods.extinct.low.quart

### Multiple non-ultrametric trees (low extinction) - equal branch lengths
#### Compare actual - predicted
Diff.actual.impute.extinct.equal.median.75 <- Diff.actual.impute.extinct.equal.median
Diff.actual.impute.extinct.equal.var.75 <- Diff.actual.impute.extinct.equal.var
Diff.actual.pgls.extinct.equal.median.75 <- Diff.actual.pgls.extinct.equal.median
Diff.actual.pgls.extinct.equal.var.75 <- Diff.actual.pgls.extinct.equal.var
Diff.actual.ols.extinct.equal.median.75 <- Diff.actual.ols.extinct.equal.median
Diff.actual.ols.extinct.equal.var.75 <- Diff.actual.ols.extinct.equal.var
All.prediction.diffs.actual.extinct.equal.75 <- All.prediction.diffs.actual.extinct.equal

#### Compare prediction methods
Diff.ols.impute.extinct.equal.median.75 <- Diff.ols.impute.extinct.equal.median
Diff.ols.impute.extinct.equal.var.75 <- Diff.ols.impute.extinct.equal.var
Diff.ols.pgls.extinct.equal.median.75 <- Diff.ols.pgls.extinct.equal.median
Diff.ols.pgls.extinct.equal.var.75 <- Diff.ols.pgls.extinct.equal.var
Diff.pgls.impute.extinct.equal.median.75 <- Diff.pgls.impute.extinct.equal.median
Diff.pgls.impute.extinct.equal.var.75 <- Diff.pgls.impute.extinct.equal.var
All.prediction.diffs.methods.extinct.equal.75 <- All.prediction.diffs.methods.extinct.equal

### Multiple non-ultrametric trees (high extinction), predict only extinct taxa
#### Compare actual - predicted
Diff.actual.impute.ladder.extinct.median.75 <- Diff.actual.impute.ladder.extinct.median
Diff.actual.impute.ladder.extinct.var.75 <- Diff.actual.impute.ladder.extinct.var
Diff.actual.pgls.ladder.extinct.median.75 <- Diff.actual.pgls.ladder.extinct.median
Diff.actual.pgls.ladder.extinct.var.75 <- Diff.actual.pgls.ladder.extinct.var
Diff.actual.ols.ladder.extinct.median.75 <- Diff.actual.ols.ladder.extinct.median
Diff.actual.ols.ladder.extinct.var.75 <- Diff.actual.ols.ladder.extinct.var
All.prediction.diffs.actual.ladder.extinct.75 <- All.prediction.diffs.actual.ladder.extinct

#### Compare prediction methods
Diff.ols.impute.ladder.extinct.median.75 <- Diff.ols.impute.ladder.extinct.median
Diff.ols.impute.ladder.extinct.var.75 <- Diff.ols.impute.ladder.extinct.var
Diff.ols.pgls.ladder.extinct.median.75 <- Diff.ols.pgls.ladder.extinct.median
Diff.ols.pgls.ladder.extinct.var.75 <- Diff.ols.pgls.ladder.extinct.var
Diff.pgls.impute.ladder.extinct.median.75 <- Diff.pgls.impute.ladder.extinct.median
Diff.pgls.impute.ladder.extinct.var.75 <- Diff.pgls.impute.ladder.extinct.var
All.prediction.diffs.methods.ladder.extinct.75 <- All.prediction.diffs.methods.ladder.extinct

### Multiple non-ultrametric trees (high extinction), predict 20% of all taxa
#### Compare actual - predicted
Diff.actual.impute.ladder.extinct.20.median.75 <- Diff.actual.impute.ladder.extinct.20.median
Diff.actual.impute.ladder.extinct.20.var.75 <- Diff.actual.impute.ladder.extinct.20.var
Diff.actual.pgls.ladder.extinct.20.median.75 <- Diff.actual.pgls.ladder.extinct.20.median
Diff.actual.pgls.ladder.extinct.20.var.75 <- Diff.actual.pgls.ladder.extinct.20.var
Diff.actual.ols.ladder.extinct.20.median.75 <- Diff.actual.ols.ladder.extinct.20.median
Diff.actual.ols.ladder.extinct.20.var.75 <- Diff.actual.ols.ladder.extinct.20.var
All.prediction.diffs.actual.ladder.extinct.20.75 <- All.prediction.diffs.actual.ladder.extinct.20

#### Compare prediction methods
Diff.ols.impute.ladder.extinct.20.median.75 <- Diff.ols.impute.ladder.extinct.20.median
Diff.ols.impute.ladder.extinct.20.var.75 <- Diff.ols.impute.ladder.extinct.20.var
Diff.ols.pgls.ladder.extinct.20.median.75 <- Diff.ols.pgls.ladder.extinct.20.median
Diff.ols.pgls.ladder.extinct.20.var.75 <- Diff.ols.pgls.ladder.extinct.20.var
Diff.pgls.impute.ladder.extinct.20.median.75 <- Diff.pgls.impute.ladder.extinct.20.median
Diff.pgls.impute.ladder.extinct.20.var.75 <- Diff.pgls.impute.ladder.extinct.20.var
All.prediction.diffs.methods.ladder.extinct.20.75 <- All.prediction.diffs.methods.ladder.extinct.20

### Pectinate non-ultrametric tree
#### Compare actual - predicted
Diff.actual.impute.pectinate.extinct.median.75 <- Diff.actual.impute.pectinate.extinct.median
Diff.actual.impute.pectinate.extinct.var.75 <- Diff.actual.impute.pectinate.extinct.var
Diff.actual.pgls.pectinate.extinct.median.75 <- Diff.actual.pgls.pectinate.extinct.median
Diff.actual.pgls.pectinate.extinct.var.75 <- Diff.actual.pgls.pectinate.extinct.var
Diff.actual.ols.pectinate.extinct.median.75 <- Diff.actual.ols.pectinate.extinct.median
Diff.actual.ols.pectinate.extinct.var.75 <- Diff.actual.ols.pectinate.extinct.var
All.prediction.diffs.actual.pectinate.extinct.75 <- All.prediction.diffs.actual.pectinate.extinct

#### Compare prediction methods
Diff.ols.impute.pectinate.extinct.median.75 <- Diff.ols.impute.pectinate.extinct.median
Diff.ols.impute.pectinate.extinct.var.75 <- Diff.ols.impute.pectinate.extinct.var
Diff.ols.pgls.pectinate.extinct.median.75 <- Diff.ols.pgls.pectinate.extinct.median
Diff.ols.pgls.pectinate.extinct.var.75 <- Diff.ols.pgls.pectinate.extinct.var
Diff.pgls.impute.pectinate.extinct.median.75 <- Diff.pgls.impute.pectinate.extinct.median
Diff.pgls.impute.pectinate.extinct.var.75 <- Diff.pgls.impute.pectinate.extinct.var
All.prediction.diffs.methods.pectinate.extinct.75 <- All.prediction.diffs.methods.pectinate.extinct

# Test for differences in median absolute prediction error between methods
## Intercept-only model (one-sample t-test)
## If phylogenetic prediction has smaller errors (more accurate), on average, the intercept will be significantly > 0
## We also expect the average difference in absolute error (PGLS/OLS - phylogenetic, intercept coefficient) to decrease with increasing r-values 

## PGLS equation prediction errors - phylogenetic prediction errors
### Symmetrical (balanced) ultrametric tree
All.predictions.sym.ultra.25$Diff.error.pgls.impute <- abs(All.predictions.sym.ultra.25$Diff.actual.pgls) - abs(All.predictions.sym.ultra.25$Diff.actual.impute)
Compare.error.sym.ultra.pgls.impute.25 <- lm(Diff.error.pgls.impute ~ 1, data = All.predictions.sym.ultra.25.med)
summary(Compare.error.sym.ultra.pgls.impute.25)

All.predictions.sym.ultra.50$Diff.error.pgls.impute <- abs(All.predictions.sym.ultra.50$Diff.actual.pgls) - abs(All.predictions.sym.ultra.50$Diff.actual.impute)
Compare.error.sym.ultra.pgls.impute.50 <- lm(Diff.error.pgls.impute ~ 1, data = All.predictions.sym.ultra.50.med)
summary(Compare.error.sym.ultra.pgls.impute.50)

All.predictions.sym.ultra.75$Diff.error.pgls.impute <- abs(All.predictions.sym.ultra.75$Diff.actual.pgls) - abs(All.predictions.sym.ultra.75$Diff.actual.impute)
Compare.error.sym.ultra.pgls.impute.75 <- lm(Diff.error.pgls.impute ~ 1, data = All.predictions.sym.ultra.75.med)
summary(Compare.error.sym.ultra.pgls.impute.75)

### Asymmetrical (imbalanced) ultrametric tree
All.predictions.asym.ultra.25$Diff.error.pgls.impute <- abs(All.predictions.asym.ultra.25$Diff.actual.pgls) - abs(All.predictions.asym.ultra.25$Diff.actual.impute)
Compare.error.asym.ultra.pgls.impute.25 <- lm(Diff.error.pgls.impute ~ 1, data = All.predictions.asym.ultra.25.med)
summary(Compare.error.asym.ultra.pgls.impute.25)

All.predictions.asym.ultra.50$Diff.error.pgls.impute <- abs(All.predictions.asym.ultra.50$Diff.actual.pgls) - abs(All.predictions.asym.ultra.50$Diff.actual.impute)
Compare.error.asym.ultra.pgls.impute.50 <- lm(Diff.error.pgls.impute ~ 1, data = All.predictions.asym.ultra.50.med)
summary(Compare.error.asym.ultra.pgls.impute.50)

All.predictions.asym.ultra.75$Diff.error.pgls.impute <- abs(All.predictions.asym.ultra.75$Diff.actual.pgls) - abs(All.predictions.asym.ultra.75$Diff.actual.impute)
Compare.error.asym.ultra.pgls.impute.75 <- lm(Diff.error.pgls.impute ~ 1, data = All.predictions.asym.ultra.75.med)
summary(Compare.error.asym.ultra.pgls.impute.75)

### Multiple asymmetrical (imbalanced) ultrametric trees
All.predictions.multi.asym.ultra.25$Diff.error.pgls.impute <- abs(All.predictions.multi.asym.ultra.25$Diff.actual.pgls) - abs(All.predictions.multi.asym.ultra.25$Diff.actual.impute)
Compare.error.multi.asym.ultra.pgls.impute.25 <- lm(Diff.error.pgls.impute ~ 1, data = All.predictions.multi.asym.ultra.25.med)
summary(Compare.error.multi.asym.ultra.pgls.impute.25)

All.predictions.multi.asym.ultra.50$Diff.error.pgls.impute <- abs(All.predictions.multi.asym.ultra.50$Diff.actual.pgls) - abs(All.predictions.multi.asym.ultra.50$Diff.actual.impute)
Compare.error.multi.asym.ultra.pgls.impute.50 <- lm(Diff.error.pgls.impute ~ 1, data = All.predictions.multi.asym.ultra.50.med)
summary(Compare.error.multi.asym.ultra.pgls.impute.50)

All.predictions.multi.asym.ultra.75$Diff.error.pgls.impute <- abs(All.predictions.multi.asym.ultra.75$Diff.actual.pgls) - abs(All.predictions.multi.asym.ultra.75$Diff.actual.impute)
Compare.error.multi.asym.ultra.pgls.impute.75 <- lm(Diff.error.pgls.impute ~ 1, data = All.predictions.multi.asym.ultra.75.med)
summary(Compare.error.multi.asym.ultra.pgls.impute.75)

### Multiple asymmetrical (imbalanced) ultrametric trees, predict 50% of lower quartile
All.predictions.multi.asym.ultra.low.quart.25$Diff.error.pgls.impute <- abs(All.predictions.multi.asym.ultra.low.quart.25$Diff.actual.pgls) - abs(All.predictions.multi.asym.ultra.low.quart.25$Diff.actual.impute)
Compare.error.multi.asym.ultra.low.quart.pgls.impute.25 <- lm(Diff.error.pgls.impute ~ 1, data = All.predictions.multi.asym.ultra.low.quart.25.med)
summary(Compare.error.multi.asym.ultra.low.quart.pgls.impute.25)

All.predictions.multi.asym.ultra.low.quart.50$Diff.error.pgls.impute <- abs(All.predictions.multi.asym.ultra.low.quart.50$Diff.actual.pgls) - abs(All.predictions.multi.asym.ultra.low.quart.50$Diff.actual.impute)
Compare.error.multi.asym.ultra.low.quart.pgls.impute.50 <- lm(Diff.error.pgls.impute ~ 1, data = All.predictions.multi.asym.ultra.low.quart.50.med)
summary(Compare.error.multi.asym.ultra.low.quart.pgls.impute.50)

All.predictions.multi.asym.ultra.low.quart.75$Diff.error.pgls.impute <- abs(All.predictions.multi.asym.ultra.low.quart.75$Diff.actual.pgls) - abs(All.predictions.multi.asym.ultra.low.quart.75$Diff.actual.impute)
Compare.error.multi.asym.ultra.low.quart.pgls.impute.75 <- lm(Diff.error.pgls.impute ~ 1, data = All.predictions.multi.asym.ultra.low.quart.75.med)
summary(Compare.error.multi.asym.ultra.low.quart.pgls.impute.75)

### Multiple non-ultrametric trees (low extinction) - equal branch lengths
All.predictions.multi.asym.ultra.equal.25$Diff.error.pgls.impute <- abs(All.predictions.multi.asym.ultra.equal.25$Diff.actual.pgls) - abs(All.predictions.multi.asym.ultra.equal.25$Diff.actual.impute)
Compare.error.multi.asym.ultra.equal.pgls.impute.25 <- lm(Diff.error.pgls.impute ~ 1, data = All.predictions.multi.asym.ultra.equal.25.med)
summary(Compare.error.multi.asym.ultra.equal.pgls.impute.25)

All.predictions.multi.asym.ultra.equal.50$Diff.error.pgls.impute <- abs(All.predictions.multi.asym.ultra.equal.50$Diff.actual.pgls) - abs(All.predictions.multi.asym.ultra.equal.50$Diff.actual.impute)
Compare.error.multi.asym.ultra.equal.pgls.impute.50 <- lm(Diff.error.pgls.impute ~ 1, data = All.predictions.multi.asym.ultra.equal.50.med)
summary(Compare.error.multi.asym.ultra.equal.pgls.impute.50)

All.predictions.multi.asym.ultra.equal.75$Diff.error.pgls.impute <- abs(All.predictions.multi.asym.ultra.equal.75$Diff.actual.pgls) - abs(All.predictions.multi.asym.ultra.equal.75$Diff.actual.impute)
Compare.error.multi.asym.ultra.equal.pgls.impute.75 <- lm(Diff.error.pgls.impute ~ 1, data = All.predictions.multi.asym.ultra.equal.75.med)
summary(Compare.error.multi.asym.ultra.equal.pgls.impute.75)

### Multiple non-ultrametric trees (low extinction)
All.predictions.extinct.25$Diff.error.pgls.impute <- abs(All.predictions.extinct.25$Diff.actual.pgls) - abs(All.predictions.extinct.25$Diff.actual.impute)
Compare.error.extinct.pgls.impute.25 <- lm(Diff.error.pgls.impute ~ 1, data = All.predictions.extinct.25.med)
summary(Compare.error.extinct.pgls.impute.25)

All.predictions.extinct.50$Diff.error.pgls.impute <- abs(All.predictions.extinct.50$Diff.actual.pgls) - abs(All.predictions.extinct.50$Diff.actual.impute)
Compare.error.extinct.pgls.impute.50 <- lm(Diff.error.pgls.impute ~ 1, data = All.predictions.extinct.50.med)
summary(Compare.error.extinct.pgls.impute.50)

All.predictions.extinct.75$Diff.error.pgls.impute <- abs(All.predictions.extinct.75$Diff.actual.pgls) - abs(All.predictions.extinct.75$Diff.actual.impute)
Compare.error.extinct.pgls.impute.75 <- lm(Diff.error.pgls.impute ~ 1, data = All.predictions.extinct.75.med)
summary(Compare.error.extinct.pgls.impute.75)

### Multiple non-ultrametric trees (low extinction), predict 50% of lower quartile
All.predictions.extinct.low.quart.25$Diff.error.pgls.impute <- abs(All.predictions.extinct.low.quart.25$Diff.actual.pgls) - abs(All.predictions.extinct.low.quart.25$Diff.actual.impute)
Compare.error.extinct.low.quart.pgls.impute.25 <- lm(Diff.error.pgls.impute ~ 1, data = All.predictions.extinct.low.quart.25.med)
summary(Compare.error.extinct.low.quart.pgls.impute.25)

All.predictions.extinct.low.quart.50$Diff.error.pgls.impute <- abs(All.predictions.extinct.low.quart.50$Diff.actual.pgls) - abs(All.predictions.extinct.low.quart.50$Diff.actual.impute)
Compare.error.extinct.low.quart.pgls.impute.50 <- lm(Diff.error.pgls.impute ~ 1, data = All.predictions.extinct.low.quart.50.med)
summary(Compare.error.extinct.low.quart.pgls.impute.50)

All.predictions.extinct.low.quart.75$Diff.error.pgls.impute <- abs(All.predictions.extinct.low.quart.75$Diff.actual.pgls) - abs(All.predictions.extinct.low.quart.75$Diff.actual.impute)
Compare.error.extinct.low.quart.pgls.impute.75 <- lm(Diff.error.pgls.impute ~ 1, data = All.predictions.extinct.low.quart.75.med)
summary(Compare.error.extinct.low.quart.pgls.impute.75)

### Multiple non-ultrametric trees (low extinction) - equal branch lengths
All.predictions.extinct.equal.25$Diff.error.pgls.impute <- abs(All.predictions.extinct.equal.25$Diff.actual.pgls) - abs(All.predictions.extinct.equal.25$Diff.actual.impute)
Compare.error.extinct.equal.pgls.impute.25 <- lm(Diff.error.pgls.impute ~ 1, data = All.predictions.extinct.equal.25.med)
summary(Compare.error.extinct.equal.pgls.impute.25)

All.predictions.extinct.equal.50$Diff.error.pgls.impute <- abs(All.predictions.extinct.equal.50$Diff.actual.pgls) - abs(All.predictions.extinct.equal.50$Diff.actual.impute)
Compare.error.extinct.equal.pgls.impute.50 <- lm(Diff.error.pgls.impute ~ 1, data = All.predictions.extinct.equal.50.med)
summary(Compare.error.extinct.equal.pgls.impute.50)

All.predictions.extinct.equal.75$Diff.error.pgls.impute <- abs(All.predictions.extinct.equal.75$Diff.actual.pgls) - abs(All.predictions.extinct.equal.75$Diff.actual.impute)
Compare.error.extinct.equal.pgls.impute.75 <- lm(Diff.error.pgls.impute ~ 1, data = All.predictions.extinct.equal.75.med)
summary(Compare.error.extinct.equal.pgls.impute.75)

### Multiple non-ultrametric trees (high extinction), predict only extinct taxa
All.predictions.ladder.extinct.25$Diff.error.pgls.impute <- abs(All.predictions.ladder.extinct.25$Diff.actual.pgls) - abs(All.predictions.ladder.extinct.25$Diff.actual.impute)
Compare.error.ladder.extinct.pgls.impute.25 <- lm(Diff.error.pgls.impute ~ 1, data = All.predictions.ladder.extinct.25.med)
summary(Compare.error.ladder.extinct.pgls.impute.25)

All.predictions.ladder.extinct.50$Diff.error.pgls.impute <- abs(All.predictions.ladder.extinct.50$Diff.actual.pgls) - abs(All.predictions.ladder.extinct.50$Diff.actual.impute)
Compare.error.ladder.extinct.pgls.impute.50 <- lm(Diff.error.pgls.impute ~ 1, data = All.predictions.ladder.extinct.50.med)
summary(Compare.error.ladder.extinct.pgls.impute.50)

All.predictions.ladder.extinct.75$Diff.error.pgls.impute <- abs(All.predictions.ladder.extinct.75$Diff.actual.pgls) - abs(All.predictions.ladder.extinct.75$Diff.actual.impute)
Compare.error.ladder.extinct.pgls.impute.75 <- lm(Diff.error.pgls.impute ~ 1, data = All.predictions.ladder.extinct.75.med)
summary(Compare.error.ladder.extinct.pgls.impute.75)

### Multiple non-ultrametric trees (high extinction), predict 20% of all taxa
All.predictions.ladder.extinct.20.25$Diff.error.pgls.impute <- abs(All.predictions.ladder.extinct.20.25$Diff.actual.pgls) - abs(All.predictions.ladder.extinct.20.25$Diff.actual.impute)
Compare.error.ladder.extinct.20.pgls.impute.25 <- lm(Diff.error.pgls.impute ~ 1, data = All.predictions.ladder.extinct.20.25.med)
summary(Compare.error.ladder.extinct.20.pgls.impute.25)

All.predictions.ladder.extinct.20.50$Diff.error.pgls.impute <- abs(All.predictions.ladder.extinct.20.50$Diff.actual.pgls) - abs(All.predictions.ladder.extinct.20.50$Diff.actual.impute)
Compare.error.ladder.extinct.20.pgls.impute.50 <- lm(Diff.error.pgls.impute ~ 1, data = All.predictions.ladder.extinct.20.50.med)
summary(Compare.error.ladder.extinct.20.pgls.impute.50)

All.predictions.ladder.extinct.20.75$Diff.error.pgls.impute <- abs(All.predictions.ladder.extinct.20.75$Diff.actual.pgls) - abs(All.predictions.ladder.extinct.20.75$Diff.actual.impute)
Compare.error.ladder.extinct.20.pgls.impute.75 <- lm(Diff.error.pgls.impute ~ 1, data = All.predictions.ladder.extinct.20.75.med)
summary(Compare.error.ladder.extinct.20.pgls.impute.75)

### Pectinate non-ultrametric tree
All.predictions.pectinate.extinct.25$Diff.error.pgls.impute <- abs(All.predictions.pectinate.extinct.25$Diff.actual.pgls) - abs(All.predictions.pectinate.extinct.25$Diff.actual.impute)
Compare.error.pectinate.extinct.pgls.impute.25 <- lm(Diff.error.pgls.impute ~ 1, data = All.predictions.pectinate.extinct.25.med)
summary(Compare.error.pectinate.extinct.pgls.impute.25)

All.predictions.pectinate.extinct.50$Diff.error.pgls.impute <- abs(All.predictions.pectinate.extinct.50$Diff.actual.pgls) - abs(All.predictions.pectinate.extinct.50$Diff.actual.impute)
Compare.error.pectinate.extinct.pgls.impute.50 <- lm(Diff.error.pgls.impute ~ 1, data = All.predictions.pectinate.extinct.50.med)
summary(Compare.error.pectinate.extinct.pgls.impute.50)

All.predictions.pectinate.extinct.75$Diff.error.pgls.impute <- abs(All.predictions.pectinate.extinct.75$Diff.actual.pgls) - abs(All.predictions.pectinate.extinct.75$Diff.actual.impute)
Compare.error.pectinate.extinct.pgls.impute.75 <- lm(Diff.error.pgls.impute ~ 1, data = All.predictions.pectinate.extinct.75.med)
summary(Compare.error.pectinate.extinct.pgls.impute.75)

## OLS equation prediction errors - phylogenetic prediction errors
### Symmetrical (balanced) ultrametric tree
All.predictions.sym.ultra.25$Diff.error.ols.impute <- abs(All.predictions.sym.ultra.25$Diff.actual.ols) - abs(All.predictions.sym.ultra.25$Diff.actual.impute)
Compare.error.sym.ultra.ols.impute.25 <- lm(Diff.error.ols.impute ~ 1, data = All.predictions.sym.ultra.25.med)
summary(Compare.error.sym.ultra.ols.impute.25)

All.predictions.sym.ultra.50$Diff.error.ols.impute <- abs(All.predictions.sym.ultra.50$Diff.actual.ols) - abs(All.predictions.sym.ultra.50$Diff.actual.impute)
Compare.error.sym.ultra.ols.impute.50 <- lm(Diff.error.ols.impute ~ 1, data = All.predictions.sym.ultra.50.med)
summary(Compare.error.sym.ultra.ols.impute.50)

All.predictions.sym.ultra.75$Diff.error.ols.impute <- abs(All.predictions.sym.ultra.75$Diff.actual.ols) - abs(All.predictions.sym.ultra.75$Diff.actual.impute)
Compare.error.sym.ultra.ols.impute.75 <- lm(Diff.error.ols.impute ~ 1, data = All.predictions.sym.ultra.75.med)
summary(Compare.error.sym.ultra.ols.impute.75)

### Asymmetrical (imbalanced) ultrametric tree
All.predictions.asym.ultra.25$Diff.error.ols.impute <- abs(All.predictions.asym.ultra.25$Diff.actual.ols) - abs(All.predictions.asym.ultra.25$Diff.actual.impute)
Compare.error.asym.ultra.ols.impute.25 <- lm(Diff.error.ols.impute ~ 1, data = All.predictions.asym.ultra.25.med)
summary(Compare.error.asym.ultra.ols.impute.25)

All.predictions.asym.ultra.50$Diff.error.ols.impute <- abs(All.predictions.asym.ultra.50$Diff.actual.ols) - abs(All.predictions.asym.ultra.50$Diff.actual.impute)
Compare.error.asym.ultra.ols.impute.50 <- lm(Diff.error.ols.impute ~ 1, data = All.predictions.asym.ultra.50.med)
summary(Compare.error.asym.ultra.ols.impute.50)

All.predictions.asym.ultra.75$Diff.error.ols.impute <- abs(All.predictions.asym.ultra.75$Diff.actual.ols) - abs(All.predictions.asym.ultra.75$Diff.actual.impute)
Compare.error.asym.ultra.ols.impute.75 <- lm(Diff.error.ols.impute ~ 1, data = All.predictions.asym.ultra.75.med)
summary(Compare.error.asym.ultra.ols.impute.75)

### Multiple asymmetrical (imbalanced) ultrametric trees
All.predictions.multi.asym.ultra.25$Diff.error.ols.impute <- abs(All.predictions.multi.asym.ultra.25$Diff.actual.ols) - abs(All.predictions.multi.asym.ultra.25$Diff.actual.impute)
Compare.error.multi.asym.ultra.ols.impute.25 <- lm(Diff.error.ols.impute ~ 1, data = All.predictions.multi.asym.ultra.25.med)
summary(Compare.error.multi.asym.ultra.ols.impute.25)

All.predictions.multi.asym.ultra.50$Diff.error.ols.impute <- abs(All.predictions.multi.asym.ultra.50$Diff.actual.ols) - abs(All.predictions.multi.asym.ultra.50$Diff.actual.impute)
Compare.error.multi.asym.ultra.ols.impute.50 <- lm(Diff.error.ols.impute ~ 1, data = All.predictions.multi.asym.ultra.50.med)
summary(Compare.error.multi.asym.ultra.ols.impute.50)

All.predictions.multi.asym.ultra.75$Diff.error.ols.impute <- abs(All.predictions.multi.asym.ultra.75$Diff.actual.ols) - abs(All.predictions.multi.asym.ultra.75$Diff.actual.impute)
Compare.error.multi.asym.ultra.ols.impute.75 <- lm(Diff.error.ols.impute ~ 1, data = All.predictions.multi.asym.ultra.75.med)
summary(Compare.error.multi.asym.ultra.ols.impute.75)

### Multiple asymmetrical (imbalanced) ultrametric trees, predict 50% of lower quartile
All.predictions.multi.asym.ultra.low.quart.25$Diff.error.ols.impute <- abs(All.predictions.multi.asym.ultra.low.quart.25$Diff.actual.ols) - abs(All.predictions.multi.asym.ultra.low.quart.25$Diff.actual.impute)
Compare.error.multi.asym.ultra.low.quart.ols.impute.25 <- lm(Diff.error.ols.impute ~ 1, data = All.predictions.multi.asym.ultra.low.quart.25.med)
summary(Compare.error.multi.asym.ultra.low.quart.ols.impute.25)

All.predictions.multi.asym.ultra.low.quart.50$Diff.error.ols.impute <- abs(All.predictions.multi.asym.ultra.low.quart.50$Diff.actual.ols) - abs(All.predictions.multi.asym.ultra.low.quart.50$Diff.actual.impute)
Compare.error.multi.asym.ultra.low.quart.ols.impute.50 <- lm(Diff.error.ols.impute ~ 1, data = All.predictions.multi.asym.ultra.low.quart.50.med)
summary(Compare.error.multi.asym.ultra.low.quart.ols.impute.50)

All.predictions.multi.asym.ultra.low.quart.75$Diff.error.ols.impute <- abs(All.predictions.multi.asym.ultra.low.quart.75$Diff.actual.ols) - abs(All.predictions.multi.asym.ultra.low.quart.75$Diff.actual.impute)
Compare.error.multi.asym.ultra.low.quart.ols.impute.75 <- lm(Diff.error.ols.impute ~ 1, data = All.predictions.multi.asym.ultra.low.quart.75.med)
summary(Compare.error.multi.asym.ultra.low.quart.ols.impute.75)

### Multiple asymmetrical (imbalanced) ultrametric trees - equal branch lengths
All.predictions.multi.asym.ultra.equal.25$Diff.error.ols.impute <- abs(All.predictions.multi.asym.ultra.equal.25$Diff.actual.ols) - abs(All.predictions.multi.asym.ultra.equal.25$Diff.actual.impute)
Compare.error.multi.asym.ultra.equal.ols.impute.25 <- lm(Diff.error.ols.impute ~ 1, data = All.predictions.multi.asym.ultra.equal.25.med)
summary(Compare.error.multi.asym.ultra.equal.ols.impute.25)

All.predictions.multi.asym.ultra.equal.50$Diff.error.ols.impute <- abs(All.predictions.multi.asym.ultra.equal.50$Diff.actual.ols) - abs(All.predictions.multi.asym.ultra.equal.50$Diff.actual.impute)
Compare.error.multi.asym.ultra.equal.ols.impute.50 <- lm(Diff.error.ols.impute ~ 1, data = All.predictions.multi.asym.ultra.equal.50.med)
summary(Compare.error.multi.asym.ultra.equal.ols.impute.50)

All.predictions.multi.asym.ultra.equal.75$Diff.error.ols.impute <- abs(All.predictions.multi.asym.ultra.equal.75$Diff.actual.ols) - abs(All.predictions.multi.asym.ultra.equal.75$Diff.actual.impute)
Compare.error.multi.asym.ultra.equal.ols.impute.75 <- lm(Diff.error.ols.impute ~ 1, data = All.predictions.multi.asym.ultra.equal.75.med)
summary(Compare.error.multi.asym.ultra.equal.ols.impute.75)

### Multiple non-ultrametric trees (low extinction)
All.predictions.extinct.25$Diff.error.ols.impute <- abs(All.predictions.extinct.25$Diff.actual.ols) - abs(All.predictions.extinct.25$Diff.actual.impute)
Compare.error.extinct.ols.impute.25 <- lm(Diff.error.ols.impute ~ 1, data = All.predictions.extinct.25.med)
summary(Compare.error.extinct.ols.impute.25)

All.predictions.extinct.50$Diff.error.ols.impute <- abs(All.predictions.extinct.50$Diff.actual.ols) - abs(All.predictions.extinct.50$Diff.actual.impute)
Compare.error.extinct.ols.impute.50 <- lm(Diff.error.ols.impute ~ 1, data = All.predictions.extinct.50.med)
summary(Compare.error.extinct.ols.impute.50)

All.predictions.extinct.75$Diff.error.ols.impute <- abs(All.predictions.extinct.75$Diff.actual.ols) - abs(All.predictions.extinct.75$Diff.actual.impute)
Compare.error.extinct.ols.impute.75 <- lm(Diff.error.ols.impute ~ 1, data = All.predictions.extinct.75.med)
summary(Compare.error.extinct.ols.impute.75)

### Multiple non-ultrametric trees (low extinction), predict 50% of lower quartile
All.predictions.extinct.low.quart.25$Diff.error.ols.impute <- abs(All.predictions.extinct.low.quart.25$Diff.actual.ols) - abs(All.predictions.extinct.low.quart.25$Diff.actual.impute)
Compare.error.extinct.low.quart.ols.impute.25 <- lm(Diff.error.ols.impute ~ 1, data = All.predictions.extinct.low.quart.25.med)
summary(Compare.error.extinct.low.quart.ols.impute.25)

All.predictions.extinct.low.quart.50$Diff.error.ols.impute <- abs(All.predictions.extinct.low.quart.50$Diff.actual.ols) - abs(All.predictions.extinct.low.quart.50$Diff.actual.impute)
Compare.error.extinct.low.quart.ols.impute.50 <- lm(Diff.error.ols.impute ~ 1, data = All.predictions.extinct.low.quart.50.med)
summary(Compare.error.extinct.low.quart.ols.impute.50)

All.predictions.extinct.low.quart.75$Diff.error.ols.impute <- abs(All.predictions.extinct.low.quart.75$Diff.actual.ols) - abs(All.predictions.extinct.low.quart.75$Diff.actual.impute)
Compare.error.extinct.low.quart.ols.impute.75 <- lm(Diff.error.ols.impute ~ 1, data = All.predictions.extinct.low.quart.75.med)
summary(Compare.error.extinct.low.quart.ols.impute.75)

### Multiple non-ultrametric trees (low extinction) - equal branch lengths
All.predictions.extinct.equal.25$Diff.error.ols.impute <- abs(All.predictions.extinct.equal.25$Diff.actual.ols) - abs(All.predictions.extinct.equal.25$Diff.actual.impute)
Compare.error.extinct.equal.ols.impute.25 <- lm(Diff.error.ols.impute ~ 1, data = All.predictions.extinct.equal.25.med)
summary(Compare.error.extinct.equal.ols.impute.25)

All.predictions.extinct.equal.50$Diff.error.ols.impute <- abs(All.predictions.extinct.equal.50$Diff.actual.ols) - abs(All.predictions.extinct.equal.50$Diff.actual.impute)
Compare.error.extinct.equal.ols.impute.50 <- lm(Diff.error.ols.impute ~ 1, data = All.predictions.extinct.equal.50.med)
summary(Compare.error.extinct.equal.ols.impute.50)

All.predictions.extinct.equal.75$Diff.error.ols.impute <- abs(All.predictions.extinct.equal.75$Diff.actual.ols) - abs(All.predictions.extinct.equal.75$Diff.actual.impute)
Compare.error.extinct.equal.ols.impute.75 <- lm(Diff.error.ols.impute ~ 1, data = All.predictions.extinct.equal.75.med)
summary(Compare.error.extinct.equal.ols.impute.75)

### Multiple non-ultrametric trees (high extinction), predict only extinct taxa
All.predictions.ladder.extinct.25$Diff.error.ols.impute <- abs(All.predictions.ladder.extinct.25$Diff.actual.ols) - abs(All.predictions.ladder.extinct.25$Diff.actual.impute)
Compare.error.ladder.extinct.ols.impute.25 <- lm(Diff.error.ols.impute ~ 1, data = All.predictions.ladder.extinct.25.med)
summary(Compare.error.ladder.extinct.ols.impute.25)

All.predictions.ladder.extinct.50$Diff.error.ols.impute <- abs(All.predictions.ladder.extinct.50$Diff.actual.ols) - abs(All.predictions.ladder.extinct.50$Diff.actual.impute)
Compare.error.ladder.extinct.ols.impute.50 <- lm(Diff.error.ols.impute ~ 1, data = All.predictions.ladder.extinct.50.med)
summary(Compare.error.ladder.extinct.ols.impute.50)

All.predictions.ladder.extinct.75$Diff.error.ols.impute <- abs(All.predictions.ladder.extinct.75$Diff.actual.ols) - abs(All.predictions.ladder.extinct.75$Diff.actual.impute)
Compare.error.ladder.extinct.ols.impute.75 <- lm(Diff.error.ols.impute ~ 1, data = All.predictions.ladder.extinct.75.med)
summary(Compare.error.ladder.extinct.ols.impute.75)

### Multiple non-ultrametric trees (high extinction), predict 20% of all taxa
All.predictions.ladder.extinct.20.25$Diff.error.ols.impute <- abs(All.predictions.ladder.extinct.20.25$Diff.actual.ols) - abs(All.predictions.ladder.extinct.20.25$Diff.actual.impute)
Compare.error.ladder.extinct.20.ols.impute.25 <- lm(Diff.error.ols.impute ~ 1, data = All.predictions.ladder.extinct.20.25.med)
summary(Compare.error.ladder.extinct.20.ols.impute.25)

All.predictions.ladder.extinct.20.50$Diff.error.ols.impute <- abs(All.predictions.ladder.extinct.20.50$Diff.actual.ols) - abs(All.predictions.ladder.extinct.20.50$Diff.actual.impute)
Compare.error.ladder.extinct.20.ols.impute.50 <- lm(Diff.error.ols.impute ~ 1, data = All.predictions.ladder.extinct.20.50.med)
summary(Compare.error.ladder.extinct.20.ols.impute.50)

All.predictions.ladder.extinct.20.75$Diff.error.ols.impute <- abs(All.predictions.ladder.extinct.20.75$Diff.actual.ols) - abs(All.predictions.ladder.extinct.20.75$Diff.actual.impute)
Compare.error.ladder.extinct.20.ols.impute.75 <- lm(Diff.error.ols.impute ~ 1, data = All.predictions.ladder.extinct.20.75.med)
summary(Compare.error.ladder.extinct.20.ols.impute.75)

### Pectinate non-ultrametric tree
All.predictions.pectinate.extinct.25$Diff.error.ols.impute <- abs(All.predictions.pectinate.extinct.25$Diff.actual.ols) - abs(All.predictions.pectinate.extinct.25$Diff.actual.impute)
Compare.error.pectinate.extinct.ols.impute.25 <- lm(Diff.error.ols.impute ~ 1, data = All.predictions.pectinate.extinct.25.med)
summary(Compare.error.pectinate.extinct.ols.impute.25)

All.predictions.pectinate.extinct.50$Diff.error.ols.impute <- abs(All.predictions.pectinate.extinct.50$Diff.actual.ols) - abs(All.predictions.pectinate.extinct.50$Diff.actual.impute)
Compare.error.pectinate.extinct.ols.impute.50 <- lm(Diff.error.ols.impute ~ 1, data = All.predictions.pectinate.extinct.50.med)
summary(Compare.error.pectinate.extinct.ols.impute.50)

All.predictions.pectinate.extinct.75$Diff.error.ols.impute <- abs(All.predictions.pectinate.extinct.75$Diff.actual.ols) - abs(All.predictions.pectinate.extinct.75$Diff.actual.impute)
Compare.error.pectinate.extinct.ols.impute.75 <- lm(Diff.error.ols.impute ~ 1, data = All.predictions.pectinate.extinct.75.med)
summary(Compare.error.pectinate.extinct.ols.impute.75)

# Test effect of imbalance and stemminess
### Multiple asymmetrical (imbalanced) ultrametric trees
#### Phylogenetically informed predictions
Multi.asym.ultra.25.phylo.colless <- lm(log10(abs(Diff.actual.impute)) ~ log10(Colless), data = All.predictions.multi.asym.ultra.25.med)
summary(Multi.asym.ultra.25.phylo.colless)

Multi.asym.ultra.50.phylo.colless <- lm(log10(abs(Diff.actual.impute)) ~ log10(Colless), data = All.predictions.multi.asym.ultra.50.med)
summary(Multi.asym.ultra.50.phylo.colless)

Multi.asym.ultra.75.phylo.colless <- lm(log10(abs(Diff.actual.impute)) ~ log10(Colless), data = All.predictions.multi.asym.ultra.75.med)
summary(Multi.asym.ultra.75.phylo.colless)

Multi.asym.ultra.25.phylo.sackin <- lm(log10(abs(Diff.actual.impute)) ~ log10(Sackin), data = All.predictions.multi.asym.ultra.25.med)
summary(Multi.asym.ultra.25.phylo.sackin)

Multi.asym.ultra.50.phylo.sackin <- lm(log10(abs(Diff.actual.impute)) ~ log10(Sackin), data = All.predictions.multi.asym.ultra.50.med)
summary(Multi.asym.ultra.50.phylo.sackin)

Multi.asym.ultra.75.phylo.sackin <- lm(log10(abs(Diff.actual.impute)) ~ log10(Sackin), data = All.predictions.multi.asym.ultra.75.med)
summary(Multi.asym.ultra.75.phylo.sackin)

Multi.asym.ultra.25.phylo.stemmy <- lm(log10(abs(Diff.actual.impute)) ~ log10(Stemminess), data = All.predictions.multi.asym.ultra.25.med)
summary(Multi.asym.ultra.25.phylo.stemmy)

Multi.asym.ultra.50.phylo.stemmy <- lm(log10(abs(Diff.actual.impute)) ~ log10(Stemminess), data = All.predictions.multi.asym.ultra.50.med)
summary(Multi.asym.ultra.50.phylo.stemmy)

Multi.asym.ultra.75.phylo.stemmy <- lm(log10(abs(Diff.actual.impute)) ~ log10(Stemminess), data = All.predictions.multi.asym.ultra.75.med)
summary(Multi.asym.ultra.75.phylo.stemmy)

#### PGLS predictive equations
Multi.asym.ultra.25.pgls.colless <- lm(log10(abs(Diff.actual.pgls)) ~ log10(Colless), data = All.predictions.multi.asym.ultra.25.med)
summary(Multi.asym.ultra.25.pgls.colless)

Multi.asym.ultra.50.pgls.colless <- lm(log10(abs(Diff.actual.pgls)) ~ log10(Colless), data = All.predictions.multi.asym.ultra.50.med)
summary(Multi.asym.ultra.50.pgls.colless)

Multi.asym.ultra.75.pgls.colless <- lm(log10(abs(Diff.actual.pgls)) ~ log10(Colless), data = All.predictions.multi.asym.ultra.75.med)
summary(Multi.asym.ultra.75.pgls.colless)

Multi.asym.ultra.25.pgls.sackin <- lm(log10(abs(Diff.actual.pgls)) ~ log10(Sackin), data = All.predictions.multi.asym.ultra.25.med)
summary(Multi.asym.ultra.25.pgls.sackin)

Multi.asym.ultra.50.pgls.sackin <- lm(log10(abs(Diff.actual.pgls)) ~ log10(Sackin), data = All.predictions.multi.asym.ultra.50.med)
summary(Multi.asym.ultra.50.pgls.sackin)

Multi.asym.ultra.75.pgls.sackin <- lm(log10(abs(Diff.actual.pgls)) ~ log10(Sackin), data = All.predictions.multi.asym.ultra.75.med)
summary(Multi.asym.ultra.75.pgls.sackin)

Multi.asym.ultra.25.pgls.stemmy <- lm(log10(abs(Diff.actual.pgls)) ~ log10(Stemminess), data = All.predictions.multi.asym.ultra.25.med)
summary(Multi.asym.ultra.25.pgls.stemmy)

Multi.asym.ultra.50.pgls.stemmy <- lm(log10(abs(Diff.actual.pgls)) ~ log10(Stemminess), data = All.predictions.multi.asym.ultra.50.med)
summary(Multi.asym.ultra.50.pgls.stemmy)

Multi.asym.ultra.75.pgls.stemmy <- lm(log10(abs(Diff.actual.pgls)) ~ log10(Stemminess), data = All.predictions.multi.asym.ultra.75.med)
summary(Multi.asym.ultra.75.pgls.stemmy)

### Multiple non-ultrametric trees (low extinction)
#### Phylogenetically informed predictions
Extinct.25.phylo.colless <- lm(log10(abs(Diff.actual.impute)) ~ log10(Colless), data = All.predictions.extinct.25.med)
summary(Extinct.25.phylo.colless)

Extinct.50.phylo.colless <- lm(log10(abs(Diff.actual.impute)) ~ log10(Colless), data = All.predictions.extinct.50.med)
summary(Extinct.50.phylo.colless)

Extinct.75.phylo.colless <- lm(log10(abs(Diff.actual.impute)) ~ log10(Colless), data = All.predictions.extinct.75.med)
summary(Extinct.75.phylo.colless)

Extinct.25.phylo.sackin <- lm(log10(abs(Diff.actual.impute)) ~ log10(Sackin), data = All.predictions.extinct.25.med)
summary(Extinct.25.phylo.sackin)

Extinct.50.phylo.sackin <- lm(log10(abs(Diff.actual.impute)) ~ log10(Sackin), data = All.predictions.extinct.50.med)
summary(Extinct.50.phylo.sackin)

Extinct.75.phylo.sackin <- lm(log10(abs(Diff.actual.impute)) ~ log10(Sackin), data = All.predictions.extinct.75.med)
summary(Extinct.75.phylo.sackin)

Extinct.25.phylo.stemmy <- lm(log10(abs(Diff.actual.impute)) ~ log10(Stemminess), data = All.predictions.extinct.25.med)
summary(Extinct.25.phylo.stemmy)

Extinct.50.phylo.stemmy <- lm(log10(abs(Diff.actual.impute)) ~ log10(Stemminess), data = All.predictions.extinct.50.med)
summary(Extinct.50.phylo.stemmy)

Extinct.75.phylo.stemmy <- lm(log10(abs(Diff.actual.impute)) ~ log10(Stemminess), data = All.predictions.extinct.75.med)
summary(Extinct.75.phylo.stemmy)

#### PGLS predictive equations
Extinct.25.pgls.colless <- lm(log10(abs(Diff.actual.pgls)) ~ log10(Colless), data = All.predictions.extinct.25.med)
summary(Extinct.25.pgls.colless)

Extinct.50.pgls.colless <- lm(log10(abs(Diff.actual.pgls)) ~ log10(Colless), data = All.predictions.extinct.50.med)
summary(Extinct.50.pgls.colless)

Extinct.75.pgls.colless <- lm(log10(abs(Diff.actual.pgls)) ~ log10(Colless), data = All.predictions.extinct.75.med)
summary(Extinct.75.pgls.colless)

Extinct.25.pgls.sackin <- lm(log10(abs(Diff.actual.pgls)) ~ log10(Sackin), data = All.predictions.extinct.25.med)
summary(Extinct.25.pgls.sackin)

Extinct.50.pgls.sackin <- lm(log10(abs(Diff.actual.pgls)) ~ log10(Sackin), data = All.predictions.extinct.50.med)
summary(Extinct.50.pgls.sackin)

Extinct.75.pgls.sackin <- lm(log10(abs(Diff.actual.pgls)) ~ log10(Sackin), data = All.predictions.extinct.75.med)
summary(Extinct.75.pgls.sackin)

Extinct.25.pgls.stemmy <- lm(log10(abs(Diff.actual.pgls)) ~ log10(Stemminess), data = All.predictions.extinct.25.med)
summary(Extinct.25.pgls.stemmy)

Extinct.50.pgls.stemmy <- lm(log10(abs(Diff.actual.pgls)) ~ log10(Stemminess), data = All.predictions.extinct.50.med)
summary(Extinct.50.pgls.stemmy)

Extinct.75.pgls.stemmy <- lm(log10(abs(Diff.actual.pgls)) ~ log10(Stemminess), data = All.predictions.extinct.75.med)
summary(Extinct.75.pgls.stemmy)

### Multiple non-ultrametric trees (high extinction), predict only extinct taxa
#### Phylogenetically informed predictions
Ladder.extinct.25.phylo.colless <- lm(log10(abs(Diff.actual.impute)) ~ log10(Colless), data = All.predictions.ladder.extinct.25.med)
summary(Ladder.extinct.25.phylo.colless)

Ladder.extinct.50.phylo.colless <- lm(log10(abs(Diff.actual.impute)) ~ log10(Colless), data = All.predictions.ladder.extinct.50.med)
summary(Ladder.extinct.50.phylo.colless)

Ladder.extinct.75.phylo.colless <- lm(log10(abs(Diff.actual.impute)) ~ log10(Colless), data = All.predictions.ladder.extinct.75.med)
summary(Ladder.extinct.75.phylo.colless)

Ladder.extinct.25.phylo.sackin <- lm(log10(abs(Diff.actual.impute)) ~ log10(Sackin), data = All.predictions.ladder.extinct.25.med)
summary(Ladder.extinct.25.phylo.sackin)

Ladder.extinct.50.phylo.sackin <- lm(log10(abs(Diff.actual.impute)) ~ log10(Sackin), data = All.predictions.ladder.extinct.50.med)
summary(Ladder.extinct.50.phylo.sackin)

Ladder.extinct.75.phylo.sackin <- lm(log10(abs(Diff.actual.impute)) ~ log10(Sackin), data = All.predictions.ladder.extinct.75.med)
summary(Ladder.extinct.75.phylo.sackin)

Ladder.extinct.25.phylo.stemmy <- lm(log10(abs(Diff.actual.impute)) ~ log10(Stemminess), data = All.predictions.ladder.extinct.25.med)
summary(Ladder.extinct.25.phylo.stemmy)

Ladder.extinct.50.phylo.stemmy <- lm(log10(abs(Diff.actual.impute)) ~ log10(Stemminess), data = All.predictions.ladder.extinct.50.med)
summary(Ladder.extinct.50.phylo.stemmy)

Ladder.extinct.75.phylo.stemmy <- lm(log10(abs(Diff.actual.impute)) ~ log10(Stemminess), data = All.predictions.ladder.extinct.75.med)
summary(Ladder.extinct.75.phylo.stemmy)

#### PGLS predictive equations
Ladder.extinct.25.pgls.colless <- lm(log10(abs(Diff.actual.pgls)) ~ log10(Colless), data = All.predictions.ladder.extinct.25.med)
summary(Ladder.extinct.25.pgls.colless)

Ladder.extinct.50.pgls.colless <- lm(log10(abs(Diff.actual.pgls)) ~ log10(Colless), data = All.predictions.ladder.extinct.50.med)
summary(Ladder.extinct.50.pgls.colless)

Ladder.extinct.75.pgls.colless <- lm(log10(abs(Diff.actual.pgls)) ~ log10(Colless), data = All.predictions.ladder.extinct.75.med)
summary(Ladder.extinct.75.pgls.colless)

Ladder.extinct.25.pgls.sackin <- lm(log10(abs(Diff.actual.pgls)) ~ log10(Sackin), data = All.predictions.ladder.extinct.25.med)
summary(Ladder.extinct.25.pgls.sackin)

Ladder.extinct.50.pgls.sackin <- lm(log10(abs(Diff.actual.pgls)) ~ log10(Sackin), data = All.predictions.ladder.extinct.50.med)
summary(Ladder.extinct.50.pgls.sackin)

Ladder.extinct.75.pgls.sackin <- lm(log10(abs(Diff.actual.pgls)) ~ log10(Sackin), data = All.predictions.ladder.extinct.75.med)
summary(Ladder.extinct.75.pgls.sackin)

Ladder.extinct.25.pgls.stemmy <- lm(log10(abs(Diff.actual.pgls)) ~ log10(Stemminess), data = All.predictions.ladder.extinct.25.med)
summary(Ladder.extinct.25.pgls.stemmy)

Ladder.extinct.50.pgls.stemmy <- lm(log10(abs(Diff.actual.pgls)) ~ log10(Stemminess), data = All.predictions.ladder.extinct.50.med)
summary(Ladder.extinct.50.pgls.stemmy)

Ladder.extinct.75.pgls.stemmy <- lm(log10(abs(Diff.actual.pgls)) ~ log10(Stemminess), data = All.predictions.ladder.extinct.75.med)
summary(Ladder.extinct.75.pgls.stemmy)

# Plot density of absolute differences from actual values
## Example trees
sym.ultra.tree.plot <- ggtree(sym.ultra.tree)+
  theme(text = element_text(family = "Arial", size = 15))
asym.ultra.tree.plot <- ggtree(ladderize(asym.ultra.tree))+
  theme(text = element_text(family = "Arial", size = 15))
multi.asym.ultra.tree.plot <- ggtree(ladderize(multi.asym.ultra.tree))+
  theme(text = element_text(family = "Arial", size = 15))
multi.asym.ultra.tree.equal.plot <- ggtree(ladderize(multi.asym.ultra.equal.tree))+
  theme(text = element_text(family = "Arial", size = 15))
extinct.tree.plot <- ggtree(ladderize(extinct.tree))+
  theme(text = element_text(family = "Arial", size = 15))
extinct.equal.tree.plot <- ggtree(ladderize(extinct.equal.tree))+
  theme(text = element_text(family = "Arial", size = 15))
ladder.extinct.tree.plot <- ggtree(ladderize(ladder.extinct.tree))+
  theme(text = element_text(family = "Arial", size = 15))
pectinate.extinct.tree.plot <- ggtree(pectinate.extinct.tree)+
  theme(text = element_text(family = "Arial", size = 15))

## r = 0.25
Diff.actual.impute.sym.ultra.var.25
Diff.actual.pgls.sym.ultra.var.25
Diff.actual.ols.sym.ultra.var.25
#All.prediction.diffs.actual.sym.ultra.25[sample(nrow(All.prediction.diffs.actual.sym.ultra.25), 9000), ]
Compare.sym.ultra.predictions.25 <- ggplot(All.prediction.diffs.actual.sym.ultra.25[sample(nrow(All.prediction.diffs.actual.sym.ultra.25), 9000), ],
                                           aes(x = Method, y = Pred_diff, color = Method)) +
  scale_color_brewer(palette = "Set2") +
  geom_quasirandom(alpha = 0.1, stroke = 0) +
  geom_boxplot(color = "black", fill = NA, width = .25, outlier.shape = NA, linewidth = 0.8) +
  ylab("prediction error") + xlab(label = NULL) +
  ylim(-.5,.5) +
  theme_tufte() +
  theme(legend.position = "none") +
  geom_hline(yintercept = 0, linetype = "dashed", color = "grey") +
  theme(text = element_text(family = "Arial", size = 15))

Diff.actual.impute.asym.ultra.var.25
Diff.actual.pgls.asym.ultra.var.25
Diff.actual.ols.asym.ultra.var.25
Compare.asym.ultra.predictions.25 <- ggplot(All.prediction.diffs.actual.asym.ultra.25[sample(nrow(All.prediction.diffs.actual.asym.ultra.25), 9000), ], 
                                            aes(x = Method, y = Pred_diff, color = Method)) +
  scale_color_brewer(palette = "Set2") +
  geom_quasirandom(alpha = 0.1, stroke = 0) +
  geom_boxplot(color = "black", fill = NA, width = .25, outlier.shape = NA, linewidth = 0.8) +
  ylab("prediction error") + xlab(label = NULL) +
  ylim(-.5,.5) +
  theme_tufte() +
  theme(legend.position = "none") +
  geom_hline(yintercept = 0, linetype = "dashed", color = "grey") +
  theme(text = element_text(family = "Arial", size = 15))

Diff.actual.impute.multi.asym.ultra.var.25
Diff.actual.pgls.multi.asym.ultra.var.25
Diff.actual.ols.multi.asym.ultra.var.25
Compare.multi.asym.ultra.predictions.25 <- ggplot(All.prediction.diffs.actual.multi.asym.ultra.25[sample(nrow(All.prediction.diffs.actual.multi.asym.ultra.25), 9000), ], 
                                                  aes(x = Method, y = Pred_diff, color = Method)) +
  scale_color_brewer(palette = "Set2") +
  geom_quasirandom(alpha = 0.1, stroke = 0) +
  geom_boxplot(color = "black", fill = NA, width = .25, outlier.shape = NA, linewidth = 0.8) +
  ylab("prediction error") + xlab(label = NULL) +
  ylim(-.5,.5) +
  theme_tufte() +
  theme(legend.position = "none") +
  geom_hline(yintercept = 0, linetype = "dashed", color = "grey") +
  theme(text = element_text(family = "Arial", size = 15))

Diff.actual.impute.multi.asym.ultra.low.quart.var.25
Diff.actual.pgls.multi.asym.ultra.low.quart.var.25
Diff.actual.ols.multi.asym.ultra.low.quart.var.25
Compare.multi.asym.ultra.low.quart.predictions.25 <- ggplot(All.prediction.diffs.actual.multi.asym.ultra.low.quart.25[sample(nrow(All.prediction.diffs.actual.multi.asym.ultra.low.quart.25), 9000), ], 
                                                  aes(x = Method, y = Pred_diff, color = Method)) +
  scale_color_brewer(palette = "Set2") +
  geom_quasirandom(alpha = 0.1, stroke = 0) +
  geom_boxplot(color = "black", fill = NA, width = .25, outlier.shape = NA, linewidth = 0.8) +
  ylab("prediction error") + xlab(label = NULL) +
  ylim(-.5,.5) +
  theme_tufte() +
  theme(legend.position = "none") +
  geom_hline(yintercept = 0, linetype = "dashed", color = "grey") +
  theme(text = element_text(family = "Arial", size = 15))

Diff.actual.impute.multi.asym.ultra.equal.var.25
Diff.actual.pgls.multi.asym.ultra.equal.var.25
Diff.actual.ols.multi.asym.ultra.equal.var.25
Compare.multi.asym.ultra.equal.predictions.25 <- ggplot(All.prediction.diffs.actual.multi.asym.ultra.equal.25[sample(nrow(All.prediction.diffs.actual.multi.asym.ultra.equal.25), 9000), ], 
                                                        aes(x = Method, y = Pred_diff, color = Method)) +
  scale_color_brewer(palette = "Set2") +
  geom_quasirandom(alpha = 0.1, stroke = 0) +
  geom_boxplot(color = "black", fill = NA, width = .25, outlier.shape = NA, linewidth = 0.8) +
  ylab("prediction error") + xlab(label = NULL) +
  ylim(-.5,.5) +
  theme_tufte() +
  theme(legend.position = "none") +
  geom_hline(yintercept = 0, linetype = "dashed", color = "grey") +
  theme(text = element_text(family = "Arial", size = 15))

Diff.actual.impute.extinct.var.25
Diff.actual.pgls.extinct.var.25
Diff.actual.ols.extinct.var.25
Compare.extinct.predictions.25 <- ggplot(All.prediction.diffs.actual.extinct.25[sample(nrow(All.prediction.diffs.actual.extinct.25), 9000), ],
                                         aes(x = Method, y = Pred_diff, color = Method)) +
  scale_color_brewer(palette = "Set2") +
  geom_quasirandom(alpha = 0.1, stroke = 0) +
  geom_boxplot(color = "black", fill = NA, width = .25, outlier.shape = NA, linewidth = 0.8) +
  ylab("prediction error") + xlab(label = NULL) +
  ylim(-.5,.5) +
  theme_tufte() +
  theme(legend.position = "none") +
  geom_hline(yintercept = 0, linetype = "dashed", color = "grey") +
  theme(text = element_text(family = "Arial", size = 15))

Diff.actual.impute.extinct.low.quart.var.25
Diff.actual.pgls.extinct.low.quart.var.25
Diff.actual.ols.extinct.low.quart.var.25
Compare.extinct.low.quart.predictions.25 <- ggplot(All.prediction.diffs.actual.extinct.low.quart.25[sample(nrow(All.prediction.diffs.actual.extinct.low.quart.25), 9000), ],
                                         aes(x = Method, y = Pred_diff, color = Method)) +
  scale_color_brewer(palette = "Set2") +
  geom_quasirandom(alpha = 0.1, stroke = 0) +
  geom_boxplot(color = "black", fill = NA, width = .25, outlier.shape = NA, linewidth = 0.8) +
  ylab("prediction error") + xlab(label = NULL) +
  ylim(-.5,.5) +
  theme_tufte() +
  theme(legend.position = "none") +
  geom_hline(yintercept = 0, linetype = "dashed", color = "grey") +
  theme(text = element_text(family = "Arial", size = 15))

Diff.actual.impute.extinct.equal.var.25
Diff.actual.pgls.extinct.equal.var.25
Diff.actual.ols.extinct.equal.var.25
Compare.extinct.equal.predictions.25 <- ggplot(All.prediction.diffs.actual.extinct.equal.25[sample(nrow(All.prediction.diffs.actual.extinct.equal.25), 9000), ],
                                               aes(x = Method, y = Pred_diff, color = Method)) +
  scale_color_brewer(palette = "Set2") +
  geom_quasirandom(alpha = 0.1, stroke = 0) +
  geom_boxplot(color = "black", fill = NA, width = .25, outlier.shape = NA, linewidth = 0.8) +
  ylab("prediction error") + xlab(label = NULL) +
  ylim(-.5,.5) +
  theme_tufte() +
  theme(legend.position = "none") +
  geom_hline(yintercept = 0, linetype = "dashed", color = "grey") +
  theme(text = element_text(family = "Arial", size = 15))

Diff.actual.impute.ladder.extinct.var.25
Diff.actual.pgls.ladder.extinct.var.25
Diff.actual.ols.ladder.extinct.var.25
Compare.ladder.extinct.predictions.25 <- ggplot(All.prediction.diffs.actual.ladder.extinct.25[sample(nrow(All.prediction.diffs.actual.ladder.extinct.25), 9000), ],
                                                aes(x = Method, y = Pred_diff, color = Method)) +
  scale_color_brewer(palette = "Set2") +
  geom_quasirandom(alpha = 0.05, stroke = 0) +
  geom_boxplot(color = "black", fill = NA, width = .25, outlier.shape = NA, linewidth = 0.8) +
  ylab("prediction error") + xlab(label = NULL) +
  ylim(-1,1) +
  theme_tufte() +
  theme(legend.position = "none") +
  geom_hline(yintercept = 0, linetype = "dashed", color = "grey") +
  theme(text = element_text(family = "Arial", size = 15))

Diff.actual.impute.ladder.extinct.20.var.25
Diff.actual.pgls.ladder.extinct.20.var.25
Diff.actual.ols.ladder.extinct.20.var.25
Compare.ladder.extinct.20.predictions.25 <- ggplot(All.prediction.diffs.actual.ladder.extinct.20.25[sample(nrow(All.prediction.diffs.actual.ladder.extinct.20.25), 9000), ],
                                                   aes(x = Method, y = Pred_diff, color = Method)) +
  scale_color_brewer(palette = "Set2") +
  geom_quasirandom(alpha = 0.1, stroke = 0) +
  geom_boxplot(color = "black", fill = NA, width = .25, outlier.shape = NA, linewidth = 0.8) +
  ylab("prediction error") + xlab(label = NULL) +
  ylim(-1,1) +
  theme_tufte() +
  theme(legend.position = "none") +
  geom_hline(yintercept = 0, linetype = "dashed", color = "grey") +
  theme(text = element_text(family = "Arial", size = 15))

Diff.actual.impute.pectinate.extinct.var.25
Diff.actual.pgls.pectinate.extinct.var.25
Diff.actual.ols.pectinate.extinct.var.25
Compare.pectinate.extinct.predictions.25 <- ggplot(All.prediction.diffs.actual.pectinate.extinct.25[sample(nrow(All.prediction.diffs.actual.pectinate.extinct.25), 9000), ],
                                                   aes(x = Method, y = Pred_diff, color = Method)) +
  scale_color_brewer(palette = "Set2") +
  geom_quasirandom(alpha = 0.1, stroke = 0) +
  geom_boxplot(color = "black", fill = NA, width = .25, outlier.shape = NA, linewidth = 0.8) +
  ylab("prediction error") + xlab(label = NULL) +
  ylim(-1,1) +
  theme_tufte() +
  theme(legend.position = "none") +
  geom_hline(yintercept = 0, linetype = "dashed", color = "grey") +
  theme(text = element_text(family = "Arial", size = 15))

## r = 0.50
Diff.actual.impute.sym.ultra.var.50
Diff.actual.pgls.sym.ultra.var.50
Diff.actual.ols.sym.ultra.var.50
Compare.sym.ultra.predictions.50 <- ggplot(All.prediction.diffs.actual.sym.ultra.50[sample(nrow(All.prediction.diffs.actual.sym.ultra.50), 9000), ],
                                           aes(x = Method, y = Pred_diff, color = Method)) +
  scale_color_brewer(palette = "Set2") +
  geom_quasirandom(alpha = 0.1, stroke = 0) +
  geom_boxplot(color = "black", fill = NA, width = .25, outlier.shape = NA, linewidth = 0.8) +
  ylab("prediction error") + xlab(label = NULL) +
  ylim(-.5,.5) +
  theme_tufte() +
  theme(legend.position = "none") +
  geom_hline(yintercept = 0, linetype = "dashed", color = "grey") +
  theme(text = element_text(family = "Arial", size = 15))

Diff.actual.impute.asym.ultra.var.50
Diff.actual.pgls.asym.ultra.var.50
Diff.actual.ols.asym.ultra.var.50
Compare.asym.ultra.predictions.50 <- ggplot(All.prediction.diffs.actual.asym.ultra.50[sample(nrow(All.prediction.diffs.actual.asym.ultra.50), 9000), ], 
                                            aes(x = Method, y = Pred_diff, color = Method)) +
  scale_color_brewer(palette = "Set2") +
  geom_quasirandom(alpha = 0.1, stroke = 0) +
  geom_boxplot(color = "black", fill = NA, width = .25, outlier.shape = NA, linewidth = 0.8) +
  ylab("prediction error") + xlab(label = NULL) +
  ylim(-.5,.5) +
  theme_tufte() +
  theme(legend.position = "none") +
  geom_hline(yintercept = 0, linetype = "dashed", color = "grey") +
  theme(text = element_text(family = "Arial", size = 15))

Diff.actual.impute.multi.asym.ultra.var.50
Diff.actual.pgls.multi.asym.ultra.var.50
Diff.actual.ols.multi.asym.ultra.var.50
Compare.multi.asym.ultra.predictions.50 <- ggplot(All.prediction.diffs.actual.multi.asym.ultra.50[sample(nrow(All.prediction.diffs.actual.multi.asym.ultra.50), 9000), ], 
                                                  aes(x = Method, y = Pred_diff, color = Method)) +
  scale_color_brewer(palette = "Set2") +
  geom_quasirandom(alpha = 0.1, stroke = 0) +
  geom_boxplot(color = "black", fill = NA, width = .25, outlier.shape = NA, linewidth = 0.8) +
  ylab("prediction error") + xlab(label = NULL) +
  ylim(-.5,.5) +
  theme_tufte() +
  theme(legend.position = "none") +
  geom_hline(yintercept = 0, linetype = "dashed", color = "grey") +
  theme(text = element_text(family = "Arial", size = 15))

Diff.actual.impute.multi.asym.ultra.low.quart.var.50
Diff.actual.pgls.multi.asym.ultra.low.quart.var.50
Diff.actual.ols.multi.asym.ultra.low.quart.var.50
Compare.multi.asym.ultra.low.quart.predictions.50 <- ggplot(All.prediction.diffs.actual.multi.asym.ultra.low.quart.50[sample(nrow(All.prediction.diffs.actual.multi.asym.ultra.low.quart.50), 9000), ], 
                                                            aes(x = Method, y = Pred_diff, color = Method)) +
  scale_color_brewer(palette = "Set2") +
  geom_quasirandom(alpha = 0.1, stroke = 0) +
  geom_boxplot(color = "black", fill = NA, width = .25, outlier.shape = NA, linewidth = 0.8) +
  ylab("prediction error") + xlab(label = NULL) +
  ylim(-.5,.5) +
  theme_tufte() +
  theme(legend.position = "none") +
  geom_hline(yintercept = 0, linetype = "dashed", color = "grey") +
  theme(text = element_text(family = "Arial", size = 15))

Diff.actual.impute.multi.asym.ultra.equal.var.50
Diff.actual.pgls.multi.asym.ultra.equal.var.50
Diff.actual.ols.multi.asym.ultra.equal.var.50
Compare.multi.asym.ultra.equal.predictions.50 <- ggplot(All.prediction.diffs.actual.multi.asym.ultra.equal.50[sample(nrow(All.prediction.diffs.actual.multi.asym.ultra.equal.50), 9000), ], 
                                                        aes(x = Method, y = Pred_diff, color = Method)) +
  scale_color_brewer(palette = "Set2") +
  geom_quasirandom(alpha = 0.1, stroke = 0) +
  geom_boxplot(color = "black", fill = NA, width = .25, outlier.shape = NA, linewidth = 0.8) +
  ylab("prediction error") + xlab(label = NULL) +
  ylim(-.5,.5) +
  theme_tufte() +
  theme(legend.position = "none") +
  geom_hline(yintercept = 0, linetype = "dashed", color = "grey") +
  theme(text = element_text(family = "Arial", size = 15))

Diff.actual.impute.extinct.var.50
Diff.actual.pgls.extinct.var.50
Diff.actual.ols.extinct.var.50
Compare.extinct.predictions.50 <- ggplot(All.prediction.diffs.actual.extinct.50[sample(nrow(All.prediction.diffs.actual.extinct.50), 9000), ],
                                         aes(x = Method, y = Pred_diff, color = Method)) +
  scale_color_brewer(palette = "Set2") +
  geom_quasirandom(alpha = 0.1, stroke = 0) +
  geom_boxplot(color = "black", fill = NA, width = .25, outlier.shape = NA, linewidth = 0.8) +
  ylab("prediction error") + xlab(label = NULL) +
  ylim(-.5,.5) +
  theme_tufte() +
  theme(legend.position = "none") +
  geom_hline(yintercept = 0, linetype = "dashed", color = "grey") +
  theme(text = element_text(family = "Arial", size = 15))

Diff.actual.impute.extinct.low.quart.var.50
Diff.actual.pgls.extinct.low.quart.var.50
Diff.actual.ols.extinct.low.quart.var.50
Compare.extinct.low.quart.predictions.50 <- ggplot(All.prediction.diffs.actual.extinct.low.quart.50[sample(nrow(All.prediction.diffs.actual.extinct.low.quart.50), 9000), ],
                                                   aes(x = Method, y = Pred_diff, color = Method)) +
  scale_color_brewer(palette = "Set2") +
  geom_quasirandom(alpha = 0.1, stroke = 0) +
  geom_boxplot(color = "black", fill = NA, width = .25, outlier.shape = NA, linewidth = 0.8) +
  ylab("prediction error") + xlab(label = NULL) +
  ylim(-.5,.5) +
  theme_tufte() +
  theme(legend.position = "none") +
  geom_hline(yintercept = 0, linetype = "dashed", color = "grey") +
  theme(text = element_text(family = "Arial", size = 15))

Diff.actual.impute.extinct.equal.var.50
Diff.actual.pgls.extinct.equal.var.50
Diff.actual.ols.extinct.equal.var.50
Compare.extinct.equal.predictions.50 <- ggplot(All.prediction.diffs.actual.extinct.equal.50[sample(nrow(All.prediction.diffs.actual.extinct.equal.50), 9000), ],
                                               aes(x = Method, y = Pred_diff, color = Method)) +
  scale_color_brewer(palette = "Set2") +
  geom_quasirandom(alpha = 0.1, stroke = 0) +
  geom_boxplot(color = "black", fill = NA, width = .25, outlier.shape = NA, linewidth = 0.8) +
  ylab("prediction error") + xlab(label = NULL) +
  ylim(-.5,.5) +
  theme_tufte() +
  theme(legend.position = "none") +
  geom_hline(yintercept = 0, linetype = "dashed", color = "grey") +
  theme(text = element_text(family = "Arial", size = 15))

Diff.actual.impute.ladder.extinct.var.50
Diff.actual.pgls.ladder.extinct.var.50
Diff.actual.ols.ladder.extinct.var.50
Compare.ladder.extinct.predictions.50 <- ggplot(All.prediction.diffs.actual.ladder.extinct.50[sample(nrow(All.prediction.diffs.actual.ladder.extinct.50), 9000), ],
                                                aes(x = Method, y = Pred_diff, color = Method)) +
  scale_color_brewer(palette = "Set2") +
  geom_quasirandom(alpha = 0.05, stroke = 0) +
  geom_boxplot(color = "black", fill = NA, width = .25, outlier.shape = NA, linewidth = 0.8) +
  ylab("prediction error") + xlab(label = NULL) +
  ylim(-1,1) +
  theme_tufte() +
  theme(legend.position = "none") +
  geom_hline(yintercept = 0, linetype = "dashed", color = "grey") +
  theme(text = element_text(family = "Arial", size = 15))

Diff.actual.impute.ladder.extinct.20.var.50
Diff.actual.pgls.ladder.extinct.20.var.50
Diff.actual.ols.ladder.extinct.20.var.50
Compare.ladder.extinct.20.predictions.50 <- ggplot(All.prediction.diffs.actual.ladder.extinct.20.50[sample(nrow(All.prediction.diffs.actual.ladder.extinct.20.50), 9000), ],
                                                   aes(x = Method, y = Pred_diff, color = Method)) +
  scale_color_brewer(palette = "Set2") +
  geom_quasirandom(alpha = 0.1, stroke = 0) +
  geom_boxplot(color = "black", fill = NA, width = .25, outlier.shape = NA, linewidth = 0.8) +
  ylab("prediction error") + xlab(label = NULL) +
  ylim(-1,1) +
  theme_tufte() +
  theme(legend.position = "none") +
  geom_hline(yintercept = 0, linetype = "dashed", color = "grey") +
  theme(text = element_text(family = "Arial", size = 15))

Diff.actual.impute.pectinate.extinct.var.50
Diff.actual.pgls.pectinate.extinct.var.50
Diff.actual.ols.pectinate.extinct.var.50
Compare.pectinate.extinct.predictions.50 <- ggplot(All.prediction.diffs.actual.pectinate.extinct.50[sample(nrow(All.prediction.diffs.actual.pectinate.extinct.50), 9000), ],
                                                   aes(x = Method, y = Pred_diff, color = Method)) +
  scale_color_brewer(palette = "Set2") +
  geom_quasirandom(alpha = 0.1, stroke = 0) +
  geom_boxplot(color = "black", fill = NA, width = .25, outlier.shape = NA, linewidth = 0.8) +
  ylab("prediction error") + xlab(label = NULL) +
  ylim(-1,1) +
  theme_tufte() +
  theme(legend.position = "none") +
  geom_hline(yintercept = 0, linetype = "dashed", color = "grey") +
  theme(text = element_text(family = "Arial", size = 15))

## r = 0.75
Diff.actual.impute.sym.ultra.var.75
Diff.actual.pgls.sym.ultra.var.75
Diff.actual.ols.sym.ultra.var.75
Compare.sym.ultra.predictions.75 <- ggplot(All.prediction.diffs.actual.sym.ultra.75[sample(nrow(All.prediction.diffs.actual.sym.ultra.75), 9000), ],
                                           aes(x = Method, y = Pred_diff, color = Method)) +
  scale_color_brewer(palette = "Set2") +
  geom_quasirandom(alpha = 0.1, stroke = 0) +
  geom_boxplot(color = "black", fill = NA, width = .25, outlier.shape = NA, linewidth = 0.8) +
  ylab("prediction error") + xlab(label = NULL) +
  ylim(-.5,.5) +
  theme_tufte() +
  theme(legend.position = "none") +
  geom_hline(yintercept = 0, linetype = "dashed", color = "grey") +
  theme(text = element_text(family = "Arial", size = 15))

Diff.actual.impute.asym.ultra.var.75
Diff.actual.pgls.asym.ultra.var.75
Diff.actual.ols.asym.ultra.var.75
Compare.asym.ultra.predictions.75 <- ggplot(All.prediction.diffs.actual.asym.ultra.75[sample(nrow(All.prediction.diffs.actual.asym.ultra.75), 9000), ], 
                                            aes(x = Method, y = Pred_diff, color = Method)) +
  scale_color_brewer(palette = "Set2") +
  geom_quasirandom(alpha = 0.1, stroke = 0) +
  geom_boxplot(color = "black", fill = NA, width = .25, outlier.shape = NA, linewidth = 0.8) +
  ylab("prediction error") + xlab(label = NULL) +
  ylim(-.5,.5) +
  theme_tufte() +
  theme(legend.position = "none") +
  geom_hline(yintercept = 0, linetype = "dashed", color = "grey") +
  theme(text = element_text(family = "Arial", size = 15))

Diff.actual.impute.multi.asym.ultra.var.75
Diff.actual.pgls.multi.asym.ultra.var.75
Diff.actual.ols.multi.asym.ultra.var.75
Compare.multi.asym.ultra.predictions.75 <- ggplot(All.prediction.diffs.actual.multi.asym.ultra.75[sample(nrow(All.prediction.diffs.actual.multi.asym.ultra.75), 9000), ], 
                                                  aes(x = Method, y = Pred_diff, color = Method)) +
  scale_color_brewer(palette = "Set2") +
  geom_quasirandom(alpha = 0.1, stroke = 0) +
  geom_boxplot(color = "black", fill = NA, width = .25, outlier.shape = NA, linewidth = 0.8) +
  ylab("prediction error") + xlab(label = NULL) +
  ylim(-.5,.5) +
  theme_tufte() +
  theme(legend.position = "none") +
  geom_hline(yintercept = 0, linetype = "dashed", color = "grey") +
  theme(text = element_text(family = "Arial", size = 15))

Diff.actual.impute.multi.asym.ultra.low.quart.var.75
Diff.actual.pgls.multi.asym.ultra.low.quart.var.75
Diff.actual.ols.multi.asym.ultra.low.quart.var.75
Compare.multi.asym.ultra.low.quart.predictions.75 <- ggplot(All.prediction.diffs.actual.multi.asym.ultra.low.quart.75[sample(nrow(All.prediction.diffs.actual.multi.asym.ultra.low.quart.75), 9000), ], 
                                                            aes(x = Method, y = Pred_diff, color = Method)) +
  scale_color_brewer(palette = "Set2") +
  geom_quasirandom(alpha = 0.1, stroke = 0) +
  geom_boxplot(color = "black", fill = NA, width = .25, outlier.shape = NA, linewidth = 0.8) +
  ylab("prediction error") + xlab(label = NULL) +
  ylim(-.5,.5) +
  theme_tufte() +
  theme(legend.position = "none") +
  geom_hline(yintercept = 0, linetype = "dashed", color = "grey") +
  theme(text = element_text(family = "Arial", size = 15))

Diff.actual.impute.multi.asym.ultra.equal.var.75
Diff.actual.pgls.multi.asym.ultra.equal.var.75
Diff.actual.ols.multi.asym.ultra.equal.var.75
Compare.multi.asym.ultra.equal.predictions.75 <- ggplot(All.prediction.diffs.actual.multi.asym.ultra.equal.75[sample(nrow(All.prediction.diffs.actual.multi.asym.ultra.equal.75), 9000), ], 
                                                        aes(x = Method, y = Pred_diff, color = Method)) +
  scale_color_brewer(palette = "Set2") +
  geom_quasirandom(alpha = 0.1, stroke = 0) +
  geom_boxplot(color = "black", fill = NA, width = .25, outlier.shape = NA, linewidth = 0.8) +
  ylab("prediction error") + xlab(label = NULL) +
  ylim(-.5,.5) +
  theme_tufte() +
  theme(legend.position = "none") +
  geom_hline(yintercept = 0, linetype = "dashed", color = "grey") +
  theme(text = element_text(family = "Arial", size = 15))

Diff.actual.impute.extinct.var.75
Diff.actual.pgls.extinct.var.75
Diff.actual.ols.extinct.var.75
Compare.extinct.predictions.75 <- ggplot(All.prediction.diffs.actual.extinct.75[sample(nrow(All.prediction.diffs.actual.extinct.75), 9000), ],
                                         aes(x = Method, y = Pred_diff, color = Method)) +
  scale_color_brewer(palette = "Set2") +
  geom_quasirandom(alpha = 0.1, stroke = 0) +
  geom_boxplot(color = "black", fill = NA, width = .25, outlier.shape = NA, linewidth = 0.8) +
  ylab("prediction error") + xlab(label = NULL) +
  ylim(-.5,.5) +
  theme_tufte() +
  theme(legend.position = "none") +
  geom_hline(yintercept = 0, linetype = "dashed", color = "grey") +
  theme(text = element_text(family = "Arial", size = 15))

Diff.actual.impute.extinct.low.quart.var.75
Diff.actual.pgls.extinct.low.quart.var.75
Diff.actual.ols.extinct.low.quart.var.75
Compare.extinct.low.quart.predictions.75 <- ggplot(All.prediction.diffs.actual.extinct.low.quart.75[sample(nrow(All.prediction.diffs.actual.extinct.low.quart.75), 9000), ],
                                                   aes(x = Method, y = Pred_diff, color = Method)) +
  scale_color_brewer(palette = "Set2") +
  geom_quasirandom(alpha = 0.1, stroke = 0) +
  geom_boxplot(color = "black", fill = NA, width = .25, outlier.shape = NA, linewidth = 0.8) +
  ylab("prediction error") + xlab(label = NULL) +
  ylim(-.5,.5) +
  theme_tufte() +
  theme(legend.position = "none") +
  geom_hline(yintercept = 0, linetype = "dashed", color = "grey") +
  theme(text = element_text(family = "Arial", size = 15))

Diff.actual.impute.extinct.equal.var.75
Diff.actual.pgls.extinct.equal.var.75
Diff.actual.ols.extinct.equal.var.75
Compare.extinct.equal.predictions.75 <- ggplot(All.prediction.diffs.actual.extinct.equal.75[sample(nrow(All.prediction.diffs.actual.extinct.equal.75), 9000), ],
                                               aes(x = Method, y = Pred_diff, color = Method)) +
  scale_color_brewer(palette = "Set2") +
  geom_quasirandom(alpha = 0.1, stroke = 0) +
  geom_boxplot(color = "black", fill = NA, width = .25, outlier.shape = NA, linewidth = 0.8) +
  ylab("prediction error") + xlab(label = NULL) +
  ylim(-.5,.5) +
  theme_tufte() +
  theme(legend.position = "none") +
  geom_hline(yintercept = 0, linetype = "dashed", color = "grey") +
  theme(text = element_text(family = "Arial", size = 15))

Diff.actual.impute.ladder.extinct.var.75
Diff.actual.pgls.ladder.extinct.var.75
Diff.actual.ols.ladder.extinct.var.75
Compare.ladder.extinct.predictions.75 <- ggplot(All.prediction.diffs.actual.ladder.extinct.75[sample(nrow(All.prediction.diffs.actual.ladder.extinct.75), 9000), ],
                                                aes(x = Method, y = Pred_diff, color = Method)) +
  scale_color_brewer(palette = "Set2") +
  geom_quasirandom(alpha = 0.05, stroke = 0) +
  geom_boxplot(color = "black", fill = NA, width = .25, outlier.shape = NA, linewidth = 0.8) +
  ylab("prediction error") + xlab(label = NULL) +
  ylim(-1,1) +
  theme_tufte() +
  theme(legend.position = "none") +
  geom_hline(yintercept = 0, linetype = "dashed", color = "grey") +
  theme(text = element_text(family = "Arial", size = 15))

Diff.actual.impute.ladder.extinct.20.var.75
Diff.actual.pgls.ladder.extinct.20.var.75
Diff.actual.ols.ladder.extinct.20.var.75
Compare.ladder.extinct.20.predictions.75 <- ggplot(All.prediction.diffs.actual.ladder.extinct.20.75[sample(nrow(All.prediction.diffs.actual.ladder.extinct.20.75), 9000), ],
                                                   aes(x = Method, y = Pred_diff, color = Method)) +
  scale_color_brewer(palette = "Set2") +
  geom_quasirandom(alpha = 0.1, stroke = 0) +
  geom_boxplot(color = "black", fill = NA, width = .25, outlier.shape = NA, linewidth = 0.8) +
  ylab("prediction error") + xlab(label = NULL) +
  ylim(-1,1) +
  theme_tufte() +
  theme(legend.position = "none") +
  geom_hline(yintercept = 0, linetype = "dashed", color = "grey") +
  theme(text = element_text(family = "Arial", size = 15))

Diff.actual.impute.pectinate.extinct.var.75
Diff.actual.pgls.pectinate.extinct.var.75
Diff.actual.ols.pectinate.extinct.var.75
Compare.pectinate.extinct.predictions.75 <- ggplot(All.prediction.diffs.actual.pectinate.extinct.75[sample(nrow(All.prediction.diffs.actual.pectinate.extinct.75), 9000), ],
                                                   aes(x = Method, y = Pred_diff, color = Method)) +
  scale_color_brewer(palette = "Set2") +
  geom_quasirandom(alpha = 0.1, stroke = 0) +
  geom_boxplot(color = "black", fill = NA, width = .25, outlier.shape = NA, linewidth = 0.8) +
  ylab("prediction error") + xlab(label = NULL) +
  ylim(-1,1) +
  theme_tufte() +
  theme(legend.position = "none") +
  geom_hline(yintercept = 0, linetype = "dashed", color = "grey") +
  theme(text = element_text(family = "Arial", size = 15))

# Predicted taxon depth plots
Asym.ultra.pred.int.tips.25 <- ggplot(All.prediction.diffs.actual.asym.ultra.25[sample(nrow(All.prediction.diffs.actual.asym.ultra.25), 9000), ],
                                            aes(x = log10(Tip_length), y = log10(Pred_int))) +
  geom_point(data = subset(All.prediction.diffs.actual.asym.ultra.25[sample(nrow(All.prediction.diffs.actual.asym.ultra.25), 9000), ], Method=="OLS"), color = "#66C2A5", size = 2, stroke = 0) +
  geom_smooth(data = subset(All.prediction.diffs.actual.asym.ultra.25[sample(nrow(All.prediction.diffs.actual.asym.ultra.25), 9000), ], Method=="OLS"), color = "#66C2A5", se = FALSE, method = "lm") +
  geom_point(data = subset(All.prediction.diffs.actual.asym.ultra.25[sample(nrow(All.prediction.diffs.actual.asym.ultra.25), 9000), ], Method=="Phylogenetic"), color = "#8DA0CB", size = 2) +
  geom_smooth(data = subset(All.prediction.diffs.actual.asym.ultra.25[sample(nrow(All.prediction.diffs.actual.asym.ultra.25), 9000), ], Method=="Phylogenetic"), color = "#8DA0CB", se = FALSE, method = "lm") +
  theme_classic() +
  ylab("prediction interval") + xlab(label = "branch length") +
  theme(text = element_text(family = "Arial")) +
  theme(text = element_text(family = "Arial", size = 15))

Asym.ultra.pred.int.tips.50 <- ggplot(All.prediction.diffs.actual.asym.ultra.50[sample(nrow(All.prediction.diffs.actual.asym.ultra.50), 9000), ],
                                      aes(x = log10(Tip_length), y = log10(Pred_int))) +
  geom_point(data = subset(All.prediction.diffs.actual.asym.ultra.50[sample(nrow(All.prediction.diffs.actual.asym.ultra.50), 9000), ], Method=="OLS"), color = "#66C2A5", size = 2, stroke = 0) +
  geom_smooth(data = subset(All.prediction.diffs.actual.asym.ultra.50[sample(nrow(All.prediction.diffs.actual.asym.ultra.50), 9000), ], Method=="OLS"), color = "#66C2A5", se = FALSE, method = "lm") +
  geom_point(data = subset(All.prediction.diffs.actual.asym.ultra.50[sample(nrow(All.prediction.diffs.actual.asym.ultra.50), 9000), ], Method=="Phylogenetic"), color = "#8DA0CB", size = 2) +
  geom_smooth(data = subset(All.prediction.diffs.actual.asym.ultra.50[sample(nrow(All.prediction.diffs.actual.asym.ultra.50), 9000), ], Method=="Phylogenetic"), color = "#8DA0CB", se = FALSE, method = "lm") +
  theme_classic() +
  ylab("prediction interval") + xlab(label = "branch length") +
  theme(text = element_text(family = "Arial")) +
  theme(text = element_text(family = "Arial", size = 15))

Asym.ultra.pred.int.tips.75 <- ggplot(All.prediction.diffs.actual.asym.ultra.75[sample(nrow(All.prediction.diffs.actual.asym.ultra.75), 9000), ],
                                      aes(x = log10(Tip_length), y = log10(Pred_int))) +
  geom_point(data = subset(All.prediction.diffs.actual.asym.ultra.75[sample(nrow(All.prediction.diffs.actual.asym.ultra.75), 9000), ], Method=="OLS"), color = "#66C2A5", size = 2, stroke = 0) +
  geom_smooth(data = subset(All.prediction.diffs.actual.asym.ultra.75[sample(nrow(All.prediction.diffs.actual.asym.ultra.75), 9000), ], Method=="OLS"), color = "#66C2A5", se = FALSE, method = "lm") +
  geom_point(data = subset(All.prediction.diffs.actual.asym.ultra.75[sample(nrow(All.prediction.diffs.actual.asym.ultra.75), 9000), ], Method=="Phylogenetic"), color = "#8DA0CB", size = 2) +
  geom_smooth(data = subset(All.prediction.diffs.actual.asym.ultra.75[sample(nrow(All.prediction.diffs.actual.asym.ultra.75), 9000), ], Method=="Phylogenetic"), color = "#8DA0CB", se = FALSE, method = "lm") +
  theme_classic() +
  ylab("prediction interval") + xlab(label = "branch length") +
  theme(text = element_text(family = "Arial")) +
  theme(text = element_text(family = "Arial", size = 15))

Asym.ultra.error.tips.25 <- ggplot(All.prediction.diffs.actual.asym.ultra.25[sample(nrow(All.prediction.diffs.actual.asym.ultra.25), 9000), ],
                                   aes(x = log10(Tip_length), y = Pred_diff)) +
  geom_point(data = subset(All.prediction.diffs.actual.asym.ultra.25[sample(nrow(All.prediction.diffs.actual.asym.ultra.25), 9000), ], Method=="OLS"), color = "#66C2A5", size = 2, stroke = 0) +
  geom_point(data = subset(All.prediction.diffs.actual.asym.ultra.25[sample(nrow(All.prediction.diffs.actual.asym.ultra.25), 9000), ], Method=="Phylogenetic"), color = "#8DA0CB", size = 2) +
  theme_classic() +
  ylim(-.5,.5) +
  ylab("prediction error") + xlab(label = "branch length") +
  theme(text = element_text(family = "Arial")) +
  theme(text = element_text(family = "Arial", size = 15))

Asym.ultra.error.tips.50 <- ggplot(All.prediction.diffs.actual.asym.ultra.50[sample(nrow(All.prediction.diffs.actual.asym.ultra.50), 9000), ],
                                   aes(x = log10(Tip_length), y = Pred_diff)) +
  geom_point(data = subset(All.prediction.diffs.actual.asym.ultra.50[sample(nrow(All.prediction.diffs.actual.asym.ultra.50), 9000), ], Method=="OLS"), color = "#66C2A5", size = 2, stroke = 0) +
  geom_point(data = subset(All.prediction.diffs.actual.asym.ultra.50[sample(nrow(All.prediction.diffs.actual.asym.ultra.50), 9000), ], Method=="Phylogenetic"), color = "#8DA0CB", size = 2) +
  theme_classic() +
  ylim(-.5,.5) +
  ylab("prediction error") + xlab(label = "branch length") +
  theme(text = element_text(family = "Arial")) +
  theme(text = element_text(family = "Arial", size = 15))

Asym.ultra.error.tips.75 <- ggplot(All.prediction.diffs.actual.asym.ultra.75[sample(nrow(All.prediction.diffs.actual.asym.ultra.75), 9000), ],
                                   aes(x = log10(Tip_length), y = Pred_diff)) +
  geom_point(data = subset(All.prediction.diffs.actual.asym.ultra.75[sample(nrow(All.prediction.diffs.actual.asym.ultra.75), 9000), ], Method=="OLS"), color = "#66C2A5", size = 2, stroke = 0) +
  geom_point(data = subset(All.prediction.diffs.actual.asym.ultra.75[sample(nrow(All.prediction.diffs.actual.asym.ultra.75), 9000), ], Method=="Phylogenetic"), color = "#8DA0CB", size = 2) +
  theme_classic() +
  ylim(-.5,.5) +
  ylab("prediction error") + xlab(label = "branch length") +
  theme(text = element_text(family = "Arial")) +
  theme(text = element_text(family = "Arial", size = 15))

Multi.asym.ultra.pred.int.tips.25 <- ggplot(All.prediction.diffs.actual.multi.asym.ultra.25[sample(nrow(All.prediction.diffs.actual.multi.asym.ultra.25), 9000), ],
                                            aes(x = log10(Tip_length), y = log10(Pred_int))) +
  geom_point(data = subset(All.prediction.diffs.actual.multi.asym.ultra.25[sample(nrow(All.prediction.diffs.actual.multi.asym.ultra.25), 9000), ], Method=="OLS"), color = "#66C2A5", alpha = 0.1, size = 2, stroke = 0) +
  geom_smooth(data = subset(All.prediction.diffs.actual.multi.asym.ultra.25[sample(nrow(All.prediction.diffs.actual.multi.asym.ultra.25), 9000), ], Method=="OLS"), color = "#66C2A5", se = FALSE, method = "lm") +
  geom_point(data = subset(All.prediction.diffs.actual.multi.asym.ultra.25[sample(nrow(All.prediction.diffs.actual.multi.asym.ultra.25), 9000), ], Method=="Phylogenetic"), color = "#8DA0CB", alpha = 0.1, size = 2, stroke = 0) +
  geom_smooth(data = subset(All.prediction.diffs.actual.multi.asym.ultra.25[sample(nrow(All.prediction.diffs.actual.multi.asym.ultra.25), 9000), ], Method=="Phylogenetic"), color = "#8DA0CB", se = FALSE, method = "lm") +
  theme_classic() +
  xlim(-6,-1) +
  ylab("prediction interval") + xlab(label = "branch length") +
  theme(text = element_text(family = "Arial")) +
  theme(text = element_text(family = "Arial", size = 15))

Multi.asym.ultra.pred.int.tips.50 <- ggplot(All.prediction.diffs.actual.multi.asym.ultra.50[sample(nrow(All.prediction.diffs.actual.multi.asym.ultra.50), 9000), ],
                                            aes(x = log10(Tip_length), y = log10(Pred_int))) +
  geom_point(data = subset(All.prediction.diffs.actual.multi.asym.ultra.50[sample(nrow(All.prediction.diffs.actual.multi.asym.ultra.50), 9000), ], Method=="OLS"), color = "#66C2A5", alpha = 0.1, size = 2, stroke = 0) +
  geom_smooth(data = subset(All.prediction.diffs.actual.multi.asym.ultra.50[sample(nrow(All.prediction.diffs.actual.multi.asym.ultra.50), 9000), ], Method=="OLS"), color = "#66C2A5", se = FALSE, method = "lm") +
  geom_point(data = subset(All.prediction.diffs.actual.multi.asym.ultra.50[sample(nrow(All.prediction.diffs.actual.multi.asym.ultra.50), 9000), ], Method=="Phylogenetic"), color = "#8DA0CB", alpha = 0.1, size = 2) +
  geom_smooth(data = subset(All.prediction.diffs.actual.multi.asym.ultra.50[sample(nrow(All.prediction.diffs.actual.multi.asym.ultra.50), 9000), ], Method=="Phylogenetic"), color = "#8DA0CB", se = FALSE, method = "lm") +
  theme_classic() +
  xlim(-6,-1) +
  ylab("prediction interval") + xlab(label = "branch length") +
  theme(text = element_text(family = "Arial")) +
  theme(text = element_text(family = "Arial", size = 15))

Multi.asym.ultra.pred.int.tips.75 <- ggplot(All.prediction.diffs.actual.multi.asym.ultra.75[sample(nrow(All.prediction.diffs.actual.multi.asym.ultra.75), 9000), ],
                                            aes(x = log10(Tip_length), y = log10(Pred_int))) +
  geom_point(data = subset(All.prediction.diffs.actual.multi.asym.ultra.75[sample(nrow(All.prediction.diffs.actual.multi.asym.ultra.75), 9000), ], Method=="OLS"), color = "#66C2A5", alpha = 0.1, size = 2, stroke = 0) +
  geom_smooth(data = subset(All.prediction.diffs.actual.multi.asym.ultra.75[sample(nrow(All.prediction.diffs.actual.multi.asym.ultra.75), 9000), ], Method=="OLS"), color = "#66C2A5", se = FALSE, method = "lm") +
  geom_point(data = subset(All.prediction.diffs.actual.multi.asym.ultra.75[sample(nrow(All.prediction.diffs.actual.multi.asym.ultra.75), 9000), ], Method=="Phylogenetic"), color = "#8DA0CB", alpha = 0.1, size = 2) +
  geom_smooth(data = subset(All.prediction.diffs.actual.multi.asym.ultra.75[sample(nrow(All.prediction.diffs.actual.multi.asym.ultra.75), 9000), ], Method=="Phylogenetic"), color = "#8DA0CB", se = FALSE, method = "lm") +
  theme_classic() +
  xlim(-6,-1) +
  ylab("prediction interval") + xlab(label = "branch length") +
  theme(text = element_text(family = "Arial")) +
  theme(text = element_text(family = "Arial", size = 15))

Multi.asym.ultra.error.tips.25 <- ggplot(All.prediction.diffs.actual.multi.asym.ultra.25[sample(nrow(All.prediction.diffs.actual.multi.asym.ultra.25), 9000), ],
                                         aes(x = log10(Tip_length), y = Pred_diff)) +
  geom_point(data = subset(All.prediction.diffs.actual.multi.asym.ultra.25[sample(nrow(All.prediction.diffs.actual.multi.asym.ultra.25), 9000), ], Method=="OLS"), color = "#66C2A5", size = 2, stroke = 0) +
  geom_point(data = subset(All.prediction.diffs.actual.multi.asym.ultra.25[sample(nrow(All.prediction.diffs.actual.multi.asym.ultra.25), 9000), ], Method=="Phylogenetic"), color = "#8DA0CB", size = 2) +
  theme_classic() +
  ylim(-.8,.8) + xlim(-6,-1) +
  ylab("prediction error") + xlab(label = "branch length") +
  theme(text = element_text(family = "Arial")) +
  theme(text = element_text(family = "Arial", size = 15))

Multi.asym.ultra.error.tips.50 <- ggplot(All.prediction.diffs.actual.multi.asym.ultra.50[sample(nrow(All.prediction.diffs.actual.multi.asym.ultra.50), 9000), ],
                                         aes(x = log10(Tip_length), y = Pred_diff)) +
  geom_point(data = subset(All.prediction.diffs.actual.multi.asym.ultra.50[sample(nrow(All.prediction.diffs.actual.multi.asym.ultra.50), 9000), ], Method=="OLS"), color = "#66C2A5", size = 2, stroke = 0) +
  geom_point(data = subset(All.prediction.diffs.actual.multi.asym.ultra.50[sample(nrow(All.prediction.diffs.actual.multi.asym.ultra.50), 9000), ], Method=="Phylogenetic"), color = "#8DA0CB", size = 2) +
  theme_classic() +
  ylim(-.8,.8) + xlim(-6,-1) +
  ylab("prediction error") + xlab(label = "branch length") +
  theme(text = element_text(family = "Arial")) +
  theme(text = element_text(family = "Arial", size = 15))

Multi.asym.ultra.error.tips.75 <- ggplot(All.prediction.diffs.actual.multi.asym.ultra.75[sample(nrow(All.prediction.diffs.actual.multi.asym.ultra.75), 9000), ],
                                         aes(x = log10(Tip_length), y = Pred_diff)) +
  geom_point(data = subset(All.prediction.diffs.actual.multi.asym.ultra.75[sample(nrow(All.prediction.diffs.actual.multi.asym.ultra.75), 9000), ], Method=="OLS"), color = "#66C2A5", size = 2, stroke = 0) +
  geom_point(data = subset(All.prediction.diffs.actual.multi.asym.ultra.75[sample(nrow(All.prediction.diffs.actual.multi.asym.ultra.75), 9000), ], Method=="Phylogenetic"), color = "#8DA0CB", size = 2) +
  theme_classic() +
  ylim(-.8,.8) + xlim(-6,-1) +
  ylab("prediction error") + xlab(label = "branch length") +
  theme(text = element_text(family = "Arial")) +
  theme(text = element_text(family = "Arial", size = 15))

Extinct.pred.int.tips.25 <- ggplot(All.prediction.diffs.actual.extinct.25[sample(nrow(All.prediction.diffs.actual.extinct.25), 9000), ],
                              aes(x = log10(Tip_length), y = log10(Pred_int))) +
  geom_point(data = subset(All.prediction.diffs.actual.extinct.25[sample(nrow(All.prediction.diffs.actual.extinct.25), 9000), ], Method=="OLS"), color = "#66C2A5", alpha = 0.1, size = 2, stroke = 0) +
  geom_smooth(data = subset(All.prediction.diffs.actual.extinct.25[sample(nrow(All.prediction.diffs.actual.extinct.25), 9000), ], Method=="OLS"), color = "#66C2A5", se = FALSE, method = "lm") +
  geom_point(data = subset(All.prediction.diffs.actual.extinct.25[sample(nrow(All.prediction.diffs.actual.extinct.25), 9000), ], Method=="Phylogenetic"), color = "#8DA0CB", alpha = 0.1, size = 2) +
  geom_smooth(data = subset(All.prediction.diffs.actual.extinct.25[sample(nrow(All.prediction.diffs.actual.extinct.25), 9000), ], Method=="Phylogenetic"), color = "#8DA0CB", se = FALSE, method = "lm") +
  theme_classic() +
  xlim(-6,-1) +
  ylab("prediction interval") + xlab(label = "branch length") +
  theme(text = element_text(family = "Arial")) +
  theme(text = element_text(family = "Arial", size = 15))

Extinct.pred.int.tips.50 <- ggplot(All.prediction.diffs.actual.extinct.50[sample(nrow(All.prediction.diffs.actual.extinct.50), 9000), ],
                                   aes(x = log10(Tip_length), y = log10(Pred_int))) +
  geom_point(data = subset(All.prediction.diffs.actual.extinct.50[sample(nrow(All.prediction.diffs.actual.extinct.50), 9000), ], Method=="OLS"), color = "#66C2A5", alpha = 0.1, size = 2, stroke = 0) +
  geom_smooth(data = subset(All.prediction.diffs.actual.extinct.50[sample(nrow(All.prediction.diffs.actual.extinct.50), 9000), ], Method=="OLS"), color = "#66C2A5", se = FALSE, method = "lm") +
  geom_point(data = subset(All.prediction.diffs.actual.extinct.50[sample(nrow(All.prediction.diffs.actual.extinct.50), 9000), ], Method=="Phylogenetic"), color = "#8DA0CB", alpha = 0.1, size = 2) +
  geom_smooth(data = subset(All.prediction.diffs.actual.extinct.50[sample(nrow(All.prediction.diffs.actual.extinct.50), 9000), ], Method=="Phylogenetic"), color = "#8DA0CB", se = FALSE, method = "lm") +
  theme_classic() +
  xlim(-6,-1) +
  ylab("prediction interval") + xlab(label = "branch length") +
  theme(text = element_text(family = "Arial")) +
  theme(text = element_text(family = "Arial", size = 15))

Extinct.pred.int.tips.75 <- ggplot(All.prediction.diffs.actual.extinct.75[sample(nrow(All.prediction.diffs.actual.extinct.75), 9000), ],
                                   aes(x = log10(Tip_length), y = log10(Pred_int))) +
  geom_point(data = subset(All.prediction.diffs.actual.extinct.75[sample(nrow(All.prediction.diffs.actual.extinct.75), 9000), ], Method=="OLS"), color = "#66C2A5", alpha = 0.1, size = 2, stroke = 0) +
  geom_smooth(data = subset(All.prediction.diffs.actual.extinct.75[sample(nrow(All.prediction.diffs.actual.extinct.75), 9000), ], Method=="OLS"), color = "#66C2A5", se = FALSE, method = "lm") +
  geom_point(data = subset(All.prediction.diffs.actual.extinct.75[sample(nrow(All.prediction.diffs.actual.extinct.75), 9000), ], Method=="Phylogenetic"), color = "#8DA0CB", alpha = 0.1, size = 2) +
  geom_smooth(data = subset(All.prediction.diffs.actual.extinct.75[sample(nrow(All.prediction.diffs.actual.extinct.75), 9000), ], Method=="Phylogenetic"), color = "#8DA0CB", se = FALSE, method = "lm") +
  theme_classic() +
  xlim(-6,-1) +
  ylab("prediction interval") + xlab(label = "branch length") +
  theme(text = element_text(family = "Arial")) +
  theme(text = element_text(family = "Arial", size = 15))

Extinct.error.tips.25 <- ggplot(All.prediction.diffs.actual.extinct.25[sample(nrow(All.prediction.diffs.actual.extinct.25), 9000), ],
                                aes(x = log10(Tip_length), y = Pred_diff)) +
  geom_point(data = subset(All.prediction.diffs.actual.extinct.25[sample(nrow(All.prediction.diffs.actual.extinct.25), 9000), ], Method=="OLS"), color = "#66C2A5", size = 2, stroke = 0) +
  geom_point(data = subset(All.prediction.diffs.actual.extinct.25[sample(nrow(All.prediction.diffs.actual.extinct.25), 9000), ], Method=="Phylogenetic"), color = "#8DA0CB", size = 2) +
  theme_classic() +
  ylim(-.8,.8) + xlim(-6,-1) +
  ylab("prediction error") + xlab(label = "branch length") +
  theme(text = element_text(family = "Arial")) +
  theme(text = element_text(family = "Arial", size = 15))

Extinct.error.tips.50 <- ggplot(All.prediction.diffs.actual.extinct.50[sample(nrow(All.prediction.diffs.actual.extinct.50), 9000), ],
                                aes(x = log10(Tip_length), y = Pred_diff)) +
  geom_point(data = subset(All.prediction.diffs.actual.extinct.50[sample(nrow(All.prediction.diffs.actual.extinct.50), 9000), ], Method=="OLS"), color = "#66C2A5", size = 2, stroke = 0) +
  geom_point(data = subset(All.prediction.diffs.actual.extinct.50[sample(nrow(All.prediction.diffs.actual.extinct.50), 9000), ], Method=="Phylogenetic"), color = "#8DA0CB", size = 2) +
  theme_classic() +
  ylim(-.8,.8) + xlim(-6,-1) +
  ylab("prediction error") + xlab(label = "branch length") +
  theme(text = element_text(family = "Arial")) +
  theme(text = element_text(family = "Arial", size = 15))

Extinct.error.tips.75 <- ggplot(All.prediction.diffs.actual.extinct.75[sample(nrow(All.prediction.diffs.actual.extinct.75), 9000), ],
                                aes(x = log10(Tip_length), y = Pred_diff)) +
  geom_point(data = subset(All.prediction.diffs.actual.extinct.75[sample(nrow(All.prediction.diffs.actual.extinct.75), 9000), ], Method=="OLS"), color = "#66C2A5", size = 2, stroke = 0) +
  geom_point(data = subset(All.prediction.diffs.actual.extinct.75[sample(nrow(All.prediction.diffs.actual.extinct.75), 9000), ], Method=="Phylogenetic"), color = "#8DA0CB", size = 2) +
  theme_classic() +
  ylim(-.8,.8) + xlim(-6,-1) +
  ylab("prediction error") + xlab(label = "branch length") +
  theme(text = element_text(family = "Arial")) +
  theme(text = element_text(family = "Arial", size = 15))

# Compile plots
## Save plot 1200 width, 700 height px
Figure1 <- (multi.asym.ultra.tree.plot + Compare.multi.asym.ultra.predictions.25 + Compare.multi.asym.ultra.predictions.50 + Compare.multi.asym.ultra.predictions.75 +
              extinct.tree.plot + Compare.extinct.predictions.25 + Compare.extinct.predictions.50 + Compare.extinct.predictions.75 +
              ladder.extinct.tree.plot + Compare.ladder.extinct.predictions.25 + Compare.ladder.extinct.predictions.50 + Compare.ladder.extinct.predictions.75) +
  plot_layout(ncol = 4, nrow = 3, widths = c(1,1,1,1)) +
  plot_annotation(tag_levels = 'a')
Figure1

  ## Save plot 1500 width, 1000 height px
Figure2 <- (multi.asym.ultra.tree.plot + Multi.asym.ultra.pred.int.tips.25 + Multi.asym.ultra.pred.int.tips.50 + Multi.asym.ultra.pred.int.tips.75 +
              multi.asym.ultra.tree.plot + Multi.asym.ultra.error.tips.25 + Multi.asym.ultra.error.tips.50 + Multi.asym.ultra.error.tips.75 +
              extinct.tree.plot + Extinct.pred.int.tips.25 + Extinct.pred.int.tips.50 + Extinct.pred.int.tips.75 +
              extinct.tree.plot + Extinct.error.tips.25 + Extinct.error.tips.50 + Extinct.error.tips.75) +
  plot_layout(ncol = 4, nrow = 4, widths = c(1,1,1,1)) +
  plot_annotation(tag_levels = 'a')
Figure2

## Save plots 1200 width, 700 height px
Figure3 <- (multi.asym.ultra.tree.plot + Compare.multi.asym.ultra.low.quart.predictions.25 + Compare.multi.asym.ultra.low.quart.predictions.50 + Compare.multi.asym.ultra.low.quart.predictions.75 +
             extinct.tree.plot + Compare.extinct.low.quart.predictions.25 + Compare.extinct.low.quart.predictions.50 + Compare.extinct.low.quart.predictions.75 +
              ladder.extinct.tree.plot + Compare.ladder.extinct.predictions.25 + Compare.ladder.extinct.predictions.50 + Compare.ladder.extinct.predictions.75) +
  plot_layout(ncol = 4, nrow = 3, widths = c(1,1,1,1)) +
  plot_annotation(tag_levels = 'a')
Figure3

ExtendedFigure1 <- (sym.ultra.tree.plot + Compare.sym.ultra.predictions.25 + Compare.sym.ultra.predictions.50 + Compare.sym.ultra.predictions.75 +
                      asym.ultra.tree.plot + Compare.asym.ultra.predictions.25 + Compare.asym.ultra.predictions.50 + Compare.asym.ultra.predictions.75 +
                      pectinate.extinct.tree.plot + Compare.pectinate.extinct.predictions.25 + Compare.pectinate.extinct.predictions.50 + Compare.pectinate.extinct.predictions.75) +
  plot_layout(ncol = 4, nrow = 3, widths = c(1,1,1,1)) +
  plot_annotation(tag_levels = 'a')
ExtendedFigure1

ExtendedFigure2 <- (asym.ultra.tree.plot + Asym.ultra.pred.int.tips.25 + Asym.ultra.pred.int.tips.50 + Asym.ultra.pred.int.tips.75 +
                      asym.ultra.tree.plot + Asym.ultra.error.tips.25 + Asym.ultra.error.tips.50 + Asym.ultra.error.tips.75) +
  plot_layout(ncol = 4, nrow = 2, widths = c(1,1,1,1)) +
  plot_annotation(tag_levels = 'a')
ExtendedFigure2

ExtendedFigure3 <- (multi.asym.ultra.tree.equal.plot + Compare.multi.asym.ultra.equal.predictions.25 + Compare.multi.asym.ultra.equal.predictions.50 + Compare.multi.asym.ultra.equal.predictions.75 +
                      extinct.equal.tree.plot + Compare.extinct.equal.predictions.25 + Compare.extinct.equal.predictions.50 + Compare.extinct.equal.predictions.75 +
                      ladder.extinct.tree.plot + Compare.ladder.extinct.predictions.25 + Compare.ladder.extinct.predictions.50 + Compare.ladder.extinct.predictions.75) +
  plot_layout(ncol = 4, nrow = 3, widths = c(1,1,1,1)) +
  plot_annotation(tag_levels = 'a')
ExtendedFigure3

# Save workspace
save.image("Simulation_results_n=100.RData")
