# Supplementary material for: Phylogenetically informed predictions outperform predictive equations in real and simulated data
Source: Nat Commun. 2025 Jul 3;16:6130. doi: 10.1038/s41467-025-61036-1 (PMC12229690; doi:10.1038/s41467-025-61036-1)
Supplement: Supplementary file 5 — Supplementary Code 1 [file 41467_2025_61036_MOESM5_ESM.zip › Supplementary Code 1/Simulation_results_summary_n=50.R]

# Simulation results summary
# Last edited by JD Gardner, 20/03/2024

# Install and load packages
#install.packages("ggbeeswarm")
#install.packages("ggplot2")
#install.packages("ggthemes")
#install.packages("nlme")
#install.packages("patchwork")
library(ggbeeswarm)
library(ggplot2)
library(ggthemes)
library(nlme)
library(patchwork)

#if (!requireNamespace("BiocManager", quietly = TRUE))
#  install.packages("BiocManager")
#BiocManager::install("ggtree", version = "3.19") # use `version = '3.19'` with R version 4.4; see https://bioconductor.org/install
library(ggtree)

# Run simulations
## Simulated data with correlation r = 0.25
start.time <- Sys.time()
source("Simulation_r=0.25_n=50.R")
end.time <- Sys.time()
time.taken <- end.time - start.time
time.taken

## Save trees
multi.asym.ultra.25 <- multi.asym.ultra
saveRDS(multi.asym.ultra.25, "multi.asym.ultra.25.trees.rds")

extinct.25 <- extinct
saveRDS(extinct.25, "extinct.25.trees.rds")

## Save data and list of lower quartiles
X.multi.asym.ultra.25 <- X.multi.asym.ultra
saveRDS(X.multi.asym.ultra.25, "multi.asym.ultra.25.data.rds")

X.extinct.25 <- X.extinct
saveRDS(X.extinct.25, "extinct.25.data.rds")

## Save prediction results and add tree balance metrics 
All.predictions.multi.asym.ultra.25 <- All.predictions.multi.asym.ultra
All.predictions.multi.asym.ultra.25$Colless <- 0
All.predictions.multi.asym.ultra.25$Sackin <- 0
All.predictions.multi.asym.ultra.25$Stemminess <- 0
for (x in 1:length(multi.asym.ultra.colless)){
  All.predictions.multi.asym.ultra.25[which(All.predictions.multi.asym.ultra.25$Iteration == x),]$Colless <- multi.asym.ultra.colless[x]
  All.predictions.multi.asym.ultra.25[which(All.predictions.multi.asym.ultra.25$Iteration == x),]$Sackin <- multi.asym.ultra.sackin[x]
  All.predictions.multi.asym.ultra.25[which(All.predictions.multi.asym.ultra.25$Iteration == x),]$Stemminess <- multi.asym.ultra.stemmy[x]
}
saveRDS(All.predictions.multi.asym.ultra.25, "All.predictions.multi.asym.ultra.25.rds")
All.predictions.multi.asym.ultra.25.med <- aggregate(All.predictions.multi.asym.ultra.25, list(All.predictions.multi.asym.ultra.25$Iteration), median) # calculate prediction errors for statistical analyses

All.predictions.extinct.25 <- All.predictions.extinct
All.predictions.extinct.25$Colless <- 0
All.predictions.extinct.25$Sackin <- 0
All.predictions.extinct.25$Stemminess <- 0
for (x in 1:length(multi.asym.ultra.colless)){
  All.predictions.extinct.25[which(All.predictions.extinct.25$Iteration == x),]$Colless <- extinct.colless[x]
  All.predictions.extinct.25[which(All.predictions.extinct.25$Iteration == x),]$Sackin <- extinct.sackin[x]
  All.predictions.extinct.25[which(All.predictions.extinct.25$Iteration == x),]$Stemminess <- extinct.stemmy[x]
}
saveRDS(All.predictions.extinct.25, "All.predictions.extinct.25.rds")
All.predictions.extinct.25.med <- aggregate(All.predictions.extinct.25, list(All.predictions.extinct.25$Iteration), median) # calculate prediction errors for statistical analyses

## Save medians and variances of the prediction errors (actual - imputed)
### Multiple asymmetrical (imbalanced) ultrametric trees
#### Compare actual - predicted
Diff.actual.impute.multi.asym.ultra.median.25 <- Diff.actual.impute.multi.asym.ultra.median
Diff.actual.impute.multi.asym.ultra.var.25 <- Diff.actual.impute.multi.asym.ultra.var
Diff.actual.pgls.multi.asym.ultra.median.25 <- Diff.actual.pgls.multi.asym.ultra.median
Diff.actual.pgls.multi.asym.ultra.var.25 <- Diff.actual.pgls.multi.asym.ultra.var
Diff.actual.ols.multi.asym.ultra.median.25 <- Diff.actual.ols.multi.asym.ultra.median
Diff.actual.ols.multi.asym.ultra.var.25 <- Diff.actual.ols.multi.asym.ultra.var
All.prediction.diffs.actual.multi.asym.ultra.25 <- All.prediction.diffs.actual.multi.asym.ultra

#### Compare prediction methods
Diff.ols.impute.multi.asym.ultra.median.25 <- Diff.ols.impute.multi.asym.ultra.median
Diff.ols.impute.multi.asym.ultra.var.25 <- Diff.ols.impute.multi.asym.ultra.var
Diff.ols.pgls.multi.asym.ultra.median.25 <- Diff.ols.pgls.multi.asym.ultra.median
Diff.ols.pgls.multi.asym.ultra.var.25 <- Diff.ols.pgls.multi.asym.ultra.var
Diff.pgls.impute.multi.asym.ultra.median.25 <- Diff.pgls.impute.multi.asym.ultra.median
Diff.pgls.impute.multi.asym.ultra.var.25 <- Diff.pgls.impute.multi.asym.ultra.var
All.prediction.diffs.methods.multi.asym.ultra.25 <- All.prediction.diffs.methods.multi.asym.ultra

### Multiple non-ultrametric trees (low extinction)
#### Compare actual - predicted
Diff.actual.impute.extinct.median.25 <- Diff.actual.impute.extinct.median
Diff.actual.impute.extinct.var.25 <- Diff.actual.impute.extinct.var
Diff.actual.pgls.extinct.median.25 <- Diff.actual.pgls.extinct.median
Diff.actual.pgls.extinct.var.25 <- Diff.actual.pgls.extinct.var
Diff.actual.ols.extinct.median.25 <- Diff.actual.ols.extinct.median
Diff.actual.ols.extinct.var.25 <- Diff.actual.ols.extinct.var
All.prediction.diffs.actual.extinct.25 <- All.prediction.diffs.actual.extinct

#### Compare prediction methods
Diff.ols.impute.extinct.median.25 <- Diff.ols.impute.extinct.median
Diff.ols.impute.extinct.var.25 <- Diff.ols.impute.extinct.var
Diff.ols.pgls.extinct.median.25 <- Diff.ols.pgls.extinct.median
Diff.ols.pgls.extinct.var.25 <- Diff.ols.pgls.extinct.var
Diff.pgls.impute.extinct.median.25 <- Diff.pgls.impute.extinct.median
Diff.pgls.impute.extinct.var.25 <- Diff.pgls.impute.extinct.var
All.prediction.diffs.methods.extinct.25 <- All.prediction.diffs.methods.extinct

## Simulated data with correlation r = 0.50
start.time <- Sys.time()
source("Simulation_r=0.50_n=50.R")
end.time <- Sys.time()
time.taken <- end.time - start.time
time.taken

## Save trees
multi.asym.ultra.50 <- multi.asym.ultra
saveRDS(multi.asym.ultra.50, "multi.asym.ultra.50.trees.rds")

extinct.50 <- extinct
saveRDS(extinct.50, "extinct.50.trees.rds")

## Save data and list of lower quartiles
X.multi.asym.ultra.50 <- X.multi.asym.ultra
saveRDS(X.multi.asym.ultra.50, "multi.asym.ultra.50.data.rds")

X.extinct.50 <- X.extinct
saveRDS(X.extinct.50, "extinct.50.data.rds")

## Save prediction results and add tree balance metrics 
All.predictions.multi.asym.ultra.50 <- All.predictions.multi.asym.ultra
All.predictions.multi.asym.ultra.50$Colless <- 0
All.predictions.multi.asym.ultra.50$Sackin <- 0
All.predictions.multi.asym.ultra.50$Stemminess <- 0
for (x in 1:length(multi.asym.ultra.colless)){
  All.predictions.multi.asym.ultra.50[which(All.predictions.multi.asym.ultra.50$Iteration == x),]$Colless <- multi.asym.ultra.colless[x]
  All.predictions.multi.asym.ultra.50[which(All.predictions.multi.asym.ultra.50$Iteration == x),]$Sackin <- multi.asym.ultra.sackin[x]
  All.predictions.multi.asym.ultra.50[which(All.predictions.multi.asym.ultra.50$Iteration == x),]$Stemminess <- multi.asym.ultra.stemmy[x]
}
saveRDS(All.predictions.multi.asym.ultra.50, "All.predictions.multi.asym.ultra.50.rds")
All.predictions.multi.asym.ultra.50.med <- aggregate(All.predictions.multi.asym.ultra.50, list(All.predictions.multi.asym.ultra.50$Iteration), median) # calculate prediction errors for statistical analyses

All.predictions.extinct.50 <- All.predictions.extinct
All.predictions.extinct.50$Colless <- 0
All.predictions.extinct.50$Sackin <- 0
All.predictions.extinct.50$Stemminess <- 0
for (x in 1:length(multi.asym.ultra.colless)){
  All.predictions.extinct.50[which(All.predictions.extinct.50$Iteration == x),]$Colless <- extinct.colless[x]
  All.predictions.extinct.50[which(All.predictions.extinct.50$Iteration == x),]$Sackin <- extinct.sackin[x]
  All.predictions.extinct.50[which(All.predictions.extinct.50$Iteration == x),]$Stemminess <- extinct.stemmy[x]
}
saveRDS(All.predictions.extinct.50, "All.predictions.extinct.50.rds")
All.predictions.extinct.50.med <- aggregate(All.predictions.extinct.50, list(All.predictions.extinct.50$Iteration), median) # calculate prediction errors for statistical analyses

## Save medians and variances of the prediction errors (actual - imputed)
### Multiple asymmetrical (imbalanced) ultrametric trees
#### Compare actual - predicted
Diff.actual.impute.multi.asym.ultra.median.50 <- Diff.actual.impute.multi.asym.ultra.median
Diff.actual.impute.multi.asym.ultra.var.50 <- Diff.actual.impute.multi.asym.ultra.var
Diff.actual.pgls.multi.asym.ultra.median.50 <- Diff.actual.pgls.multi.asym.ultra.median
Diff.actual.pgls.multi.asym.ultra.var.50 <- Diff.actual.pgls.multi.asym.ultra.var
Diff.actual.ols.multi.asym.ultra.median.50 <- Diff.actual.ols.multi.asym.ultra.median
Diff.actual.ols.multi.asym.ultra.var.50 <- Diff.actual.ols.multi.asym.ultra.var
All.prediction.diffs.actual.multi.asym.ultra.50 <- All.prediction.diffs.actual.multi.asym.ultra

#### Compare prediction methods
Diff.ols.impute.multi.asym.ultra.median.50 <- Diff.ols.impute.multi.asym.ultra.median
Diff.ols.impute.multi.asym.ultra.var.50 <- Diff.ols.impute.multi.asym.ultra.var
Diff.ols.pgls.multi.asym.ultra.median.50 <- Diff.ols.pgls.multi.asym.ultra.median
Diff.ols.pgls.multi.asym.ultra.var.50 <- Diff.ols.pgls.multi.asym.ultra.var
Diff.pgls.impute.multi.asym.ultra.median.50 <- Diff.pgls.impute.multi.asym.ultra.median
Diff.pgls.impute.multi.asym.ultra.var.50 <- Diff.pgls.impute.multi.asym.ultra.var
All.prediction.diffs.methods.multi.asym.ultra.50 <- All.prediction.diffs.methods.multi.asym.ultra

### Multiple non-ultrametric trees (low extinction)
#### Compare actual - predicted
Diff.actual.impute.extinct.median.50 <- Diff.actual.impute.extinct.median
Diff.actual.impute.extinct.var.50 <- Diff.actual.impute.extinct.var
Diff.actual.pgls.extinct.median.50 <- Diff.actual.pgls.extinct.median
Diff.actual.pgls.extinct.var.50 <- Diff.actual.pgls.extinct.var
Diff.actual.ols.extinct.median.50 <- Diff.actual.ols.extinct.median
Diff.actual.ols.extinct.var.50 <- Diff.actual.ols.extinct.var
All.prediction.diffs.actual.extinct.50 <- All.prediction.diffs.actual.extinct

#### Compare prediction methods
Diff.ols.impute.extinct.median.50 <- Diff.ols.impute.extinct.median
Diff.ols.impute.extinct.var.50 <- Diff.ols.impute.extinct.var
Diff.ols.pgls.extinct.median.50 <- Diff.ols.pgls.extinct.median
Diff.ols.pgls.extinct.var.50 <- Diff.ols.pgls.extinct.var
Diff.pgls.impute.extinct.median.50 <- Diff.pgls.impute.extinct.median
Diff.pgls.impute.extinct.var.50 <- Diff.pgls.impute.extinct.var
All.prediction.diffs.methods.extinct.50 <- All.prediction.diffs.methods.extinct

## Simulated data with correlation r = 0.75
start.time <- Sys.time()
source("Simulation_r=0.75_n=50.R")
end.time <- Sys.time()
time.taken <- end.time - start.time
time.taken

## Save trees
multi.asym.ultra.75 <- multi.asym.ultra
saveRDS(multi.asym.ultra.75, "multi.asym.ultra.75.trees.rds")

extinct.75 <- extinct
saveRDS(extinct.75, "extinct.75.trees.rds")

## Save data and list of lower quartiles
X.multi.asym.ultra.75 <- X.multi.asym.ultra
saveRDS(X.multi.asym.ultra.75, "multi.asym.ultra.75.data.rds")

X.extinct.75 <- X.extinct
saveRDS(X.extinct.75, "extinct.75.data.rds")

## Save prediction results and add tree balance metrics 
All.predictions.multi.asym.ultra.75 <- All.predictions.multi.asym.ultra
All.predictions.multi.asym.ultra.75$Colless <- 0
All.predictions.multi.asym.ultra.75$Sackin <- 0
All.predictions.multi.asym.ultra.75$Stemminess <- 0
for (x in 1:length(multi.asym.ultra.colless)){
  All.predictions.multi.asym.ultra.75[which(All.predictions.multi.asym.ultra.75$Iteration == x),]$Colless <- multi.asym.ultra.colless[x]
  All.predictions.multi.asym.ultra.75[which(All.predictions.multi.asym.ultra.75$Iteration == x),]$Sackin <- multi.asym.ultra.sackin[x]
  All.predictions.multi.asym.ultra.75[which(All.predictions.multi.asym.ultra.75$Iteration == x),]$Stemminess <- multi.asym.ultra.stemmy[x]
}
saveRDS(All.predictions.multi.asym.ultra.75, "All.predictions.multi.asym.ultra.75.rds")
All.predictions.multi.asym.ultra.75.med <- aggregate(All.predictions.multi.asym.ultra.75, list(All.predictions.multi.asym.ultra.75$Iteration), median) # calculate prediction errors for statistical analyses

All.predictions.extinct.75 <- All.predictions.extinct
All.predictions.extinct.75$Colless <- 0
All.predictions.extinct.75$Sackin <- 0
All.predictions.extinct.75$Stemminess <- 0
for (x in 1:length(multi.asym.ultra.colless)){
  All.predictions.extinct.75[which(All.predictions.extinct.75$Iteration == x),]$Colless <- extinct.colless[x]
  All.predictions.extinct.75[which(All.predictions.extinct.75$Iteration == x),]$Sackin <- extinct.sackin[x]
  All.predictions.extinct.75[which(All.predictions.extinct.75$Iteration == x),]$Stemminess <- extinct.stemmy[x]
}
saveRDS(All.predictions.extinct.75, "All.predictions.extinct.75.rds")
All.predictions.extinct.75.med <- aggregate(All.predictions.extinct.75, list(All.predictions.extinct.75$Iteration), median) # calculate prediction errors for statistical analyses

## Save medians and variances of the prediction errors (actual - imputed)
### Multiple asymmetrical (imbalanced) ultrametric trees
#### Compare actual - predicted
Diff.actual.impute.multi.asym.ultra.median.75 <- Diff.actual.impute.multi.asym.ultra.median
Diff.actual.impute.multi.asym.ultra.var.75 <- Diff.actual.impute.multi.asym.ultra.var
Diff.actual.pgls.multi.asym.ultra.median.75 <- Diff.actual.pgls.multi.asym.ultra.median
Diff.actual.pgls.multi.asym.ultra.var.75 <- Diff.actual.pgls.multi.asym.ultra.var
Diff.actual.ols.multi.asym.ultra.median.75 <- Diff.actual.ols.multi.asym.ultra.median
Diff.actual.ols.multi.asym.ultra.var.75 <- Diff.actual.ols.multi.asym.ultra.var
All.prediction.diffs.actual.multi.asym.ultra.75 <- All.prediction.diffs.actual.multi.asym.ultra

#### Compare prediction methods
Diff.ols.impute.multi.asym.ultra.median.75 <- Diff.ols.impute.multi.asym.ultra.median
Diff.ols.impute.multi.asym.ultra.var.75 <- Diff.ols.impute.multi.asym.ultra.var
Diff.ols.pgls.multi.asym.ultra.median.75 <- Diff.ols.pgls.multi.asym.ultra.median
Diff.ols.pgls.multi.asym.ultra.var.75 <- Diff.ols.pgls.multi.asym.ultra.var
Diff.pgls.impute.multi.asym.ultra.median.75 <- Diff.pgls.impute.multi.asym.ultra.median
Diff.pgls.impute.multi.asym.ultra.var.75 <- Diff.pgls.impute.multi.asym.ultra.var
All.prediction.diffs.methods.multi.asym.ultra.75 <- All.prediction.diffs.methods.multi.asym.ultra

### Multiple non-ultrametric trees (low extinction)
#### Compare actual - predicted
Diff.actual.impute.extinct.median.75 <- Diff.actual.impute.extinct.median
Diff.actual.impute.extinct.var.75 <- Diff.actual.impute.extinct.var
Diff.actual.pgls.extinct.median.75 <- Diff.actual.pgls.extinct.median
Diff.actual.pgls.extinct.var.75 <- Diff.actual.pgls.extinct.var
Diff.actual.ols.extinct.median.75 <- Diff.actual.ols.extinct.median
Diff.actual.ols.extinct.var.75 <- Diff.actual.ols.extinct.var
All.prediction.diffs.actual.extinct.75 <- All.prediction.diffs.actual.extinct

#### Compare prediction methods
Diff.ols.impute.extinct.median.75 <- Diff.ols.impute.extinct.median
Diff.ols.impute.extinct.var.75 <- Diff.ols.impute.extinct.var
Diff.ols.pgls.extinct.median.75 <- Diff.ols.pgls.extinct.median
Diff.ols.pgls.extinct.var.75 <- Diff.ols.pgls.extinct.var
Diff.pgls.impute.extinct.median.75 <- Diff.pgls.impute.extinct.median
Diff.pgls.impute.extinct.var.75 <- Diff.pgls.impute.extinct.var
All.prediction.diffs.methods.extinct.75 <- All.prediction.diffs.methods.extinct

# Test for differences in median absolute prediction error between methods
## Intercept-only model (one-sample t-test)
## If phylogenetic prediction has smaller errors (more accurate), on average, the intercept will be significantly > 0
## We also expect the average difference in absolute error (PGLS/OLS - phylogenetic, intercept coefficient) to decrease with increasing r-values 

## PGLS equation prediction errors - phylogenetic prediction errors
### Multiple asymmetrical (imbalanced) ultrametric trees
All.predictions.multi.asym.ultra.25$Diff.error.pgls.impute <- abs(All.predictions.multi.asym.ultra.25$Diff.actual.pgls) - abs(All.predictions.multi.asym.ultra.25$Diff.actual.impute)
Compare.error.multi.asym.ultra.pgls.impute.25 <- lm(Diff.error.pgls.impute ~ 1, data = All.predictions.multi.asym.ultra.25.med)
summary(Compare.error.multi.asym.ultra.pgls.impute.25)

All.predictions.multi.asym.ultra.50$Diff.error.pgls.impute <- abs(All.predictions.multi.asym.ultra.50$Diff.actual.pgls) - abs(All.predictions.multi.asym.ultra.50$Diff.actual.impute)
Compare.error.multi.asym.ultra.pgls.impute.50 <- lm(Diff.error.pgls.impute ~ 1, data = All.predictions.multi.asym.ultra.50.med)
summary(Compare.error.multi.asym.ultra.pgls.impute.50)

All.predictions.multi.asym.ultra.75$Diff.error.pgls.impute <- abs(All.predictions.multi.asym.ultra.75$Diff.actual.pgls) - abs(All.predictions.multi.asym.ultra.75$Diff.actual.impute)
Compare.error.multi.asym.ultra.pgls.impute.75 <- lm(Diff.error.pgls.impute ~ 1, data = All.predictions.multi.asym.ultra.75.med)
summary(Compare.error.multi.asym.ultra.pgls.impute.75)

### Multiple non-ultrametric trees (low extinction)
All.predictions.extinct.25$Diff.error.pgls.impute <- abs(All.predictions.extinct.25$Diff.actual.pgls) - abs(All.predictions.extinct.25$Diff.actual.impute)
Compare.error.extinct.pgls.impute.25 <- lm(Diff.error.pgls.impute ~ 1, data = All.predictions.extinct.25.med)
summary(Compare.error.extinct.pgls.impute.25)

All.predictions.extinct.50$Diff.error.pgls.impute <- abs(All.predictions.extinct.50$Diff.actual.pgls) - abs(All.predictions.extinct.50$Diff.actual.impute)
Compare.error.extinct.pgls.impute.50 <- lm(Diff.error.pgls.impute ~ 1, data = All.predictions.extinct.50.med)
summary(Compare.error.extinct.pgls.impute.50)

All.predictions.extinct.75$Diff.error.pgls.impute <- abs(All.predictions.extinct.75$Diff.actual.pgls) - abs(All.predictions.extinct.75$Diff.actual.impute)
Compare.error.extinct.pgls.impute.75 <- lm(Diff.error.pgls.impute ~ 1, data = All.predictions.extinct.75.med)
summary(Compare.error.extinct.pgls.impute.75)

## OLS equation prediction errors - phylogenetic prediction errors
### Multiple asymmetrical (imbalanced) ultrametric trees
All.predictions.multi.asym.ultra.25$Diff.error.ols.impute <- abs(All.predictions.multi.asym.ultra.25$Diff.actual.ols) - abs(All.predictions.multi.asym.ultra.25$Diff.actual.impute)
Compare.error.multi.asym.ultra.ols.impute.25 <- lm(Diff.error.ols.impute ~ 1, data = All.predictions.multi.asym.ultra.25.med)
summary(Compare.error.multi.asym.ultra.ols.impute.25)

All.predictions.multi.asym.ultra.50$Diff.error.ols.impute <- abs(All.predictions.multi.asym.ultra.50$Diff.actual.ols) - abs(All.predictions.multi.asym.ultra.50$Diff.actual.impute)
Compare.error.multi.asym.ultra.ols.impute.50 <- lm(Diff.error.ols.impute ~ 1, data = All.predictions.multi.asym.ultra.50.med)
summary(Compare.error.multi.asym.ultra.ols.impute.50)

All.predictions.multi.asym.ultra.75$Diff.error.ols.impute <- abs(All.predictions.multi.asym.ultra.75$Diff.actual.ols) - abs(All.predictions.multi.asym.ultra.75$Diff.actual.impute)
Compare.error.multi.asym.ultra.ols.impute.75 <- lm(Diff.error.ols.impute ~ 1, data = All.predictions.multi.asym.ultra.75.med)
summary(Compare.error.multi.asym.ultra.ols.impute.75)

### Multiple non-ultrametric trees (low extinction)
All.predictions.extinct.25$Diff.error.ols.impute <- abs(All.predictions.extinct.25$Diff.actual.ols) - abs(All.predictions.extinct.25$Diff.actual.impute)
Compare.error.extinct.ols.impute.25 <- lm(Diff.error.ols.impute ~ 1, data = All.predictions.extinct.25.med)
summary(Compare.error.extinct.ols.impute.25)

All.predictions.extinct.50$Diff.error.ols.impute <- abs(All.predictions.extinct.50$Diff.actual.ols) - abs(All.predictions.extinct.50$Diff.actual.impute)
Compare.error.extinct.ols.impute.50 <- lm(Diff.error.ols.impute ~ 1, data = All.predictions.extinct.50.med)
summary(Compare.error.extinct.ols.impute.50)

All.predictions.extinct.75$Diff.error.ols.impute <- abs(All.predictions.extinct.75$Diff.actual.ols) - abs(All.predictions.extinct.75$Diff.actual.impute)
Compare.error.extinct.ols.impute.75 <- lm(Diff.error.ols.impute ~ 1, data = All.predictions.extinct.75.med)
summary(Compare.error.extinct.ols.impute.75)

# Test effect of imbalance and stemminess
### Multiple asymmetrical (imbalanced) ultrametric trees
#### Phylogenetically informed predictions
Multi.asym.ultra.25.phylo.colless <- lm(log10(abs(Diff.actual.impute)) ~ log10(Colless), data = All.predictions.multi.asym.ultra.25.med)
summary(Multi.asym.ultra.25.phylo.colless)

Multi.asym.ultra.50.phylo.colless <- lm(log10(abs(Diff.actual.impute)) ~ log10(Colless), data = All.predictions.multi.asym.ultra.50.med)
summary(Multi.asym.ultra.50.phylo.colless)

Multi.asym.ultra.75.phylo.colless <- lm(log10(abs(Diff.actual.impute)) ~ log10(Colless), data = All.predictions.multi.asym.ultra.75.med)
summary(Multi.asym.ultra.75.phylo.colless)

Multi.asym.ultra.25.phylo.sackin <- lm(log10(abs(Diff.actual.impute)) ~ log10(Sackin), data = All.predictions.multi.asym.ultra.25.med)
summary(Multi.asym.ultra.25.phylo.sackin)

Multi.asym.ultra.50.phylo.sackin <- lm(log10(abs(Diff.actual.impute)) ~ log10(Sackin), data = All.predictions.multi.asym.ultra.50.med)
summary(Multi.asym.ultra.50.phylo.sackin)

Multi.asym.ultra.75.phylo.sackin <- lm(log10(abs(Diff.actual.impute)) ~ log10(Sackin), data = All.predictions.multi.asym.ultra.75.med)
summary(Multi.asym.ultra.75.phylo.sackin)

Multi.asym.ultra.25.phylo.stemmy <- lm(log10(abs(Diff.actual.impute)) ~ log10(Stemminess), data = All.predictions.multi.asym.ultra.25.med)
summary(Multi.asym.ultra.25.phylo.stemmy)

Multi.asym.ultra.50.phylo.stemmy <- lm(log10(abs(Diff.actual.impute)) ~ log10(Stemminess), data = All.predictions.multi.asym.ultra.50.med)
summary(Multi.asym.ultra.50.phylo.stemmy)

Multi.asym.ultra.75.phylo.stemmy <- lm(log10(abs(Diff.actual.impute)) ~ log10(Stemminess), data = All.predictions.multi.asym.ultra.75.med)
summary(Multi.asym.ultra.75.phylo.stemmy)

#### PGLS predictive equations
Multi.asym.ultra.25.pgls.colless <- lm(log10(abs(Diff.actual.pgls)) ~ log10(Colless), data = All.predictions.multi.asym.ultra.25.med)
summary(Multi.asym.ultra.25.pgls.colless)

Multi.asym.ultra.50.pgls.colless <- lm(log10(abs(Diff.actual.pgls)) ~ log10(Colless), data = All.predictions.multi.asym.ultra.50.med)
summary(Multi.asym.ultra.50.pgls.colless)

Multi.asym.ultra.75.pgls.colless <- lm(log10(abs(Diff.actual.pgls)) ~ log10(Colless), data = All.predictions.multi.asym.ultra.75.med)
summary(Multi.asym.ultra.75.pgls.colless)

Multi.asym.ultra.25.pgls.sackin <- lm(log10(abs(Diff.actual.pgls)) ~ log10(Sackin), data = All.predictions.multi.asym.ultra.25.med)
summary(Multi.asym.ultra.25.pgls.sackin)

Multi.asym.ultra.50.pgls.sackin <- lm(log10(abs(Diff.actual.pgls)) ~ log10(Sackin), data = All.predictions.multi.asym.ultra.50.med)
summary(Multi.asym.ultra.50.pgls.sackin)

Multi.asym.ultra.75.pgls.sackin <- lm(log10(abs(Diff.actual.pgls)) ~ log10(Sackin), data = All.predictions.multi.asym.ultra.75.med)
summary(Multi.asym.ultra.75.pgls.sackin)

Multi.asym.ultra.25.pgls.stemmy <- lm(log10(abs(Diff.actual.pgls)) ~ log10(Stemminess), data = All.predictions.multi.asym.ultra.25.med)
summary(Multi.asym.ultra.25.pgls.stemmy)

Multi.asym.ultra.50.pgls.stemmy <- lm(log10(abs(Diff.actual.pgls)) ~ log10(Stemminess), data = All.predictions.multi.asym.ultra.50.med)
summary(Multi.asym.ultra.50.pgls.stemmy)

Multi.asym.ultra.75.pgls.stemmy <- lm(log10(abs(Diff.actual.pgls)) ~ log10(Stemminess), data = All.predictions.multi.asym.ultra.75.med)
summary(Multi.asym.ultra.75.pgls.stemmy)

### Multiple non-ultrametric trees (low extinction)
#### Phylogenetically informed predictions
Extinct.25.phylo.colless <- lm(log10(abs(Diff.actual.impute)) ~ log10(Colless), data = All.predictions.extinct.25.med)
summary(Extinct.25.phylo.colless)

Extinct.50.phylo.colless <- lm(log10(abs(Diff.actual.impute)) ~ log10(Colless), data = All.predictions.extinct.50.med)
summary(Extinct.50.phylo.colless)

Extinct.75.phylo.colless <- lm(log10(abs(Diff.actual.impute)) ~ log10(Colless), data = All.predictions.extinct.75.med)
summary(Extinct.75.phylo.colless)

Extinct.25.phylo.sackin <- lm(log10(abs(Diff.actual.impute)) ~ log10(Sackin), data = All.predictions.extinct.25.med)
summary(Extinct.25.phylo.sackin)

Extinct.50.phylo.sackin <- lm(log10(abs(Diff.actual.impute)) ~ log10(Sackin), data = All.predictions.extinct.50.med)
summary(Extinct.50.phylo.sackin)

Extinct.75.phylo.sackin <- lm(log10(abs(Diff.actual.impute)) ~ log10(Sackin), data = All.predictions.extinct.75.med)
summary(Extinct.75.phylo.sackin)

Extinct.25.phylo.stemmy <- lm(log10(abs(Diff.actual.impute)) ~ log10(Stemminess), data = All.predictions.extinct.25.med)
summary(Extinct.25.phylo.stemmy)

Extinct.50.phylo.stemmy <- lm(log10(abs(Diff.actual.impute)) ~ log10(Stemminess), data = All.predictions.extinct.50.med)
summary(Extinct.50.phylo.stemmy)

Extinct.75.phylo.stemmy <- lm(log10(abs(Diff.actual.impute)) ~ log10(Stemminess), data = All.predictions.extinct.75.med)
summary(Extinct.75.phylo.stemmy)

#### PGLS predictive equations
Extinct.25.pgls.colless <- lm(log10(abs(Diff.actual.pgls)) ~ log10(Colless), data = All.predictions.extinct.25.med)
summary(Extinct.25.pgls.colless)

Extinct.50.pgls.colless <- lm(log10(abs(Diff.actual.pgls)) ~ log10(Colless), data = All.predictions.extinct.50.med)
summary(Extinct.50.pgls.colless)

Extinct.75.pgls.colless <- lm(log10(abs(Diff.actual.pgls)) ~ log10(Colless), data = All.predictions.extinct.75.med)
summary(Extinct.75.pgls.colless)

Extinct.25.pgls.sackin <- lm(log10(abs(Diff.actual.pgls)) ~ log10(Sackin), data = All.predictions.extinct.25.med)
summary(Extinct.25.pgls.sackin)

Extinct.50.pgls.sackin <- lm(log10(abs(Diff.actual.pgls)) ~ log10(Sackin), data = All.predictions.extinct.50.med)
summary(Extinct.50.pgls.sackin)

Extinct.75.pgls.sackin <- lm(log10(abs(Diff.actual.pgls)) ~ log10(Sackin), data = All.predictions.extinct.75.med)
summary(Extinct.75.pgls.sackin)

Extinct.25.pgls.stemmy <- lm(log10(abs(Diff.actual.pgls)) ~ log10(Stemminess), data = All.predictions.extinct.25.med)
summary(Extinct.25.pgls.stemmy)

Extinct.50.pgls.stemmy <- lm(log10(abs(Diff.actual.pgls)) ~ log10(Stemminess), data = All.predictions.extinct.50.med)
summary(Extinct.50.pgls.stemmy)

Extinct.75.pgls.stemmy <- lm(log10(abs(Diff.actual.pgls)) ~ log10(Stemminess), data = All.predictions.extinct.75.med)
summary(Extinct.75.pgls.stemmy)

# Plot density of absolute differences from actual values
## Example trees
multi.asym.ultra.tree.plot <- ggtree(ladderize(multi.asym.ultra.tree))
extinct.tree.plot <- ggtree(ladderize(extinct.tree))

## r = 0.25
Diff.actual.impute.multi.asym.ultra.var.25
Diff.actual.pgls.multi.asym.ultra.var.25
Diff.actual.ols.multi.asym.ultra.var.25
Compare.multi.asym.ultra.predictions.25 <- ggplot(All.prediction.diffs.actual.multi.asym.ultra.25, 
                                                  aes(x = Method, y = Pred_diff, color = Method)) +
  scale_color_brewer(palette = "Set2") +
  geom_quasirandom(alpha = 0.1, stroke = 0) +
  geom_boxplot(color = "black", fill = NA, width = .25, outlier.shape = NA, linewidth = 0.8) +
  ylab("prediction error") + xlab(label = NULL) +
  ylim(-.9,.9) +
  theme_tufte() +
  theme(legend.position = "none") +
  geom_hline(yintercept = 0, linetype = "dashed", color = "grey") +
  annotate(geom = "text", x = "PGLS", y = .9, label = "r = 0.25", color = "black", size = 3) +
  theme(text = element_text(family = "Arial"))

Diff.actual.impute.extinct.var.25
Diff.actual.pgls.extinct.var.25
Diff.actual.ols.extinct.var.25
Compare.extinct.predictions.25 <- ggplot(All.prediction.diffs.actual.extinct.25,
                                         aes(x = Method, y = Pred_diff, color = Method)) +
  scale_color_brewer(palette = "Set2") +
  geom_quasirandom(alpha = 0.1, stroke = 0) +
  geom_boxplot(color = "black", fill = NA, width = .25, outlier.shape = NA, linewidth = 0.8) +
  ylab("prediction error") + xlab(label = NULL) +
  ylim(-.8,.8) +
  theme_tufte() +
  theme(legend.position = "none") +
  geom_hline(yintercept = 0, linetype = "dashed", color = "grey") +
  annotate(geom = "text", x = "PGLS", y = .8, label = "r = 0.25", color = "black", size = 3) +
  theme(text = element_text(family = "Arial"))

## r = 0.50
Diff.actual.impute.multi.asym.ultra.var.50
Diff.actual.pgls.multi.asym.ultra.var.50
Diff.actual.ols.multi.asym.ultra.var.50
Compare.multi.asym.ultra.predictions.50 <- ggplot(All.prediction.diffs.actual.multi.asym.ultra.50, 
                                                  aes(x = Method, y = Pred_diff, color = Method)) +
  scale_color_brewer(palette = "Set2") +
  geom_quasirandom(alpha = 0.1, stroke = 0) +
  geom_boxplot(color = "black", fill = NA, width = .25, outlier.shape = NA, linewidth = 0.8) +
  ylab("prediction error") + xlab(label = NULL) +
  ylim(-.9,.9) +
  theme_tufte() +
  theme(legend.position = "none") +
  geom_hline(yintercept = 0, linetype = "dashed", color = "grey") +
  annotate(geom = "text", x = "PGLS", y = .9, label = "r = 0.50", color = "black", size = 3) +
  theme(text = element_text(family = "Arial"))

Diff.actual.impute.extinct.var.50
Diff.actual.pgls.extinct.var.50
Diff.actual.ols.extinct.var.50
Compare.extinct.predictions.50 <- ggplot(All.prediction.diffs.actual.extinct.50,
                                         aes(x = Method, y = Pred_diff, color = Method)) +
  scale_color_brewer(palette = "Set2") +
  geom_quasirandom(alpha = 0.1, stroke = 0) +
  geom_boxplot(color = "black", fill = NA, width = .25, outlier.shape = NA, linewidth = 0.8) +
  ylab("prediction error") + xlab(label = NULL) +
  ylim(-.8,.8) +
  theme_tufte() +
  theme(legend.position = "none") +
  geom_hline(yintercept = 0, linetype = "dashed", color = "grey") +
  annotate(geom = "text", x = "PGLS", y = .8, label = "r = 0.50", color = "black", size = 3) +
  theme(text = element_text(family = "Arial"))

## r = 0.75
Diff.actual.impute.multi.asym.ultra.var.75
Diff.actual.pgls.multi.asym.ultra.var.75
Diff.actual.ols.multi.asym.ultra.var.75
Compare.multi.asym.ultra.predictions.75 <- ggplot(All.prediction.diffs.actual.multi.asym.ultra.75, 
                                                  aes(x = Method, y = Pred_diff, color = Method)) +
  scale_color_brewer(palette = "Set2") +
  geom_quasirandom(alpha = 0.1, stroke = 0) +
  geom_boxplot(color = "black", fill = NA, width = .25, outlier.shape = NA, linewidth = 0.8) +
  ylab("prediction error") + xlab(label = NULL) +
  ylim(-.9,.9) +
  theme_tufte() +
  theme(legend.position = "none") +
  geom_hline(yintercept = 0, linetype = "dashed", color = "grey") +
  annotate(geom = "text", x = "PGLS", y = .9, label = "r = 0.75", color = "black", size = 3) +
  theme(text = element_text(family = "Arial"))

Diff.actual.impute.extinct.var.75
Diff.actual.pgls.extinct.var.75
Diff.actual.ols.extinct.var.75
Compare.extinct.predictions.75 <- ggplot(All.prediction.diffs.actual.extinct.75,
                                         aes(x = Method, y = Pred_diff, color = Method)) +
  scale_color_brewer(palette = "Set2") +
  geom_quasirandom(alpha = 0.1, stroke = 0) +
  geom_boxplot(color = "black", fill = NA, width = .25, outlier.shape = NA, linewidth = 0.8) +
  ylab("prediction error") + xlab(label = NULL) +
  ylim(-.8,.8) +
  theme_tufte() +
  theme(legend.position = "none") +
  geom_hline(yintercept = 0, linetype = "dashed", color = "grey") +
  annotate(geom = "text", x = "PGLS", y = .8, label = "r = 0.75", color = "black", size = 3) +
  theme(text = element_text(family = "Arial"))

# Predicted taxon depth plots
Multi.asym.ultra.pred.int.tips.25 <- ggplot(All.prediction.diffs.actual.multi.asym.ultra.25,
                                            aes(x = log10(Tip_length), y = log10(Pred_int))) +
  geom_point(data = subset(All.prediction.diffs.actual.multi.asym.ultra.25, Method=="OLS"), color = "#66C2A5", alpha = 0.1, size = 2, stroke = 0) +
  geom_smooth(data = subset(All.prediction.diffs.actual.multi.asym.ultra.25, Method=="OLS"), color = "#66C2A5", se = FALSE, method = "lm") +
  geom_point(data = subset(All.prediction.diffs.actual.multi.asym.ultra.25, Method=="Phylogenetic"), color = "#8DA0CB", alpha = 0.1, size = 2, stroke = 0) +
  geom_smooth(data = subset(All.prediction.diffs.actual.multi.asym.ultra.25, Method=="Phylogenetic"), color = "#8DA0CB", se = FALSE, method = "lm") +
  theme_classic() +
  ylab("log10 prediction interval") + xlab(label = "log10 branch length") +
  theme(text = element_text(family = "Arial"))

Multi.asym.ultra.pred.int.tips.50 <- ggplot(All.prediction.diffs.actual.multi.asym.ultra.50,
                                            aes(x = log10(Tip_length), y = log10(Pred_int))) +
  geom_point(data = subset(All.prediction.diffs.actual.multi.asym.ultra.50, Method=="OLS"), color = "#66C2A5", alpha = 0.1, size = 2, stroke = 0) +
  geom_smooth(data = subset(All.prediction.diffs.actual.multi.asym.ultra.50, Method=="OLS"), color = "#66C2A5", se = FALSE, method = "lm") +
  geom_point(data = subset(All.prediction.diffs.actual.multi.asym.ultra.50, Method=="Phylogenetic"), color = "#8DA0CB", alpha = 0.1, size = 2) +
  geom_smooth(data = subset(All.prediction.diffs.actual.multi.asym.ultra.50, Method=="Phylogenetic"), color = "#8DA0CB", se = FALSE, method = "lm") +
  theme_classic() +
  ylab("log10 prediction interval") + xlab(label = "log10 branch length") +
  theme(text = element_text(family = "Arial"))

Multi.asym.ultra.pred.int.tips.75 <- ggplot(All.prediction.diffs.actual.multi.asym.ultra.75,
                                            aes(x = log10(Tip_length), y = log10(Pred_int))) +
  geom_point(data = subset(All.prediction.diffs.actual.multi.asym.ultra.75, Method=="OLS"), color = "#66C2A5", alpha = 0.1, size = 2, stroke = 0) +
  geom_smooth(data = subset(All.prediction.diffs.actual.multi.asym.ultra.75, Method=="OLS"), color = "#66C2A5", se = FALSE, method = "lm") +
  geom_point(data = subset(All.prediction.diffs.actual.multi.asym.ultra.75, Method=="Phylogenetic"), color = "#8DA0CB", alpha = 0.1, size = 2) +
  geom_smooth(data = subset(All.prediction.diffs.actual.multi.asym.ultra.75, Method=="Phylogenetic"), color = "#8DA0CB", se = FALSE, method = "lm") +
  theme_classic() +
  ylab("log10 prediction interval") + xlab(label = "log10 branch length") +
  theme(text = element_text(family = "Arial"))

Multi.asym.ultra.error.tips.25 <- ggplot(All.prediction.diffs.actual.multi.asym.ultra.25,
                                         aes(x = log10(Tip_length), y = Pred_diff)) +
  geom_point(data = subset(All.prediction.diffs.actual.multi.asym.ultra.25, Method=="OLS"), color = "#66C2A5", size = 2, stroke = 0) +
  geom_point(data = subset(All.prediction.diffs.actual.multi.asym.ultra.25, Method=="Phylogenetic"), color = "#8DA0CB", size = 2) +
  theme_classic() +
  ylim(-.8,.8) +
  ylab("prediction error") + xlab(label = "log10 branch length") +
  theme(text = element_text(family = "Arial"))

Multi.asym.ultra.error.tips.50 <- ggplot(All.prediction.diffs.actual.multi.asym.ultra.50,
                                         aes(x = log10(Tip_length), y = Pred_diff)) +
  geom_point(data = subset(All.prediction.diffs.actual.multi.asym.ultra.50, Method=="OLS"), color = "#66C2A5", size = 2, stroke = 0) +
  geom_point(data = subset(All.prediction.diffs.actual.multi.asym.ultra.50, Method=="Phylogenetic"), color = "#8DA0CB", size = 2) +
  theme_classic() +
  ylim(-.8,.8) +
  ylab("prediction error") + xlab(label = "log10 branch length") +
  theme(text = element_text(family = "Arial"))

Multi.asym.ultra.error.tips.75 <- ggplot(All.prediction.diffs.actual.multi.asym.ultra.75,
                                         aes(x = log10(Tip_length), y = Pred_diff)) +
  geom_point(data = subset(All.prediction.diffs.actual.multi.asym.ultra.75, Method=="OLS"), color = "#66C2A5", size = 2, stroke = 0) +
  geom_point(data = subset(All.prediction.diffs.actual.multi.asym.ultra.75, Method=="Phylogenetic"), color = "#8DA0CB", size = 2) +
  theme_classic() +
  ylim(-.8,.8) +
  ylab("prediction error") + xlab(label = "log10 branch length") +
  theme(text = element_text(family = "Arial"))

Extinct.pred.int.tips.25 <- ggplot(All.prediction.diffs.actual.extinct.25,
                              aes(x = log10(Tip_length), y = log10(Pred_int))) +
  geom_point(data = subset(All.prediction.diffs.actual.extinct.25, Method=="OLS"), color = "#66C2A5", alpha = 0.1, size = 2, stroke = 0) +
  geom_smooth(data = subset(All.prediction.diffs.actual.extinct.25, Method=="OLS"), color = "#66C2A5", se = FALSE, method = "lm") +
  geom_point(data = subset(All.prediction.diffs.actual.extinct.25, Method=="Phylogenetic"), color = "#8DA0CB", alpha = 0.1, size = 2) +
  geom_smooth(data = subset(All.prediction.diffs.actual.extinct.25, Method=="Phylogenetic"), color = "#8DA0CB", se = FALSE, method = "lm") +
  theme_classic() +
  ylab("log10 prediction interval") + xlab(label = "log10 branch length") +
  theme(text = element_text(family = "Arial"))

Extinct.pred.int.tips.50 <- ggplot(All.prediction.diffs.actual.extinct.50,
                                   aes(x = log10(Tip_length), y = log10(Pred_int))) +
  geom_point(data = subset(All.prediction.diffs.actual.extinct.50, Method=="OLS"), color = "#66C2A5", alpha = 0.1, size = 2, stroke = 0) +
  geom_smooth(data = subset(All.prediction.diffs.actual.extinct.50, Method=="OLS"), color = "#66C2A5", se = FALSE, method = "lm") +
  geom_point(data = subset(All.prediction.diffs.actual.extinct.50, Method=="Phylogenetic"), color = "#8DA0CB", alpha = 0.1, size = 2) +
  geom_smooth(data = subset(All.prediction.diffs.actual.extinct.50, Method=="Phylogenetic"), color = "#8DA0CB", se = FALSE, method = "lm") +
  theme_classic() +
  ylab("log10 prediction interval") + xlab(label = "log10 branch length") +
  theme(text = element_text(family = "Arial"))

Extinct.pred.int.tips.75 <- ggplot(All.prediction.diffs.actual.extinct.75,
                                   aes(x = log10(Tip_length), y = log10(Pred_int))) +
  geom_point(data = subset(All.prediction.diffs.actual.extinct.75, Method=="OLS"), color = "#66C2A5", alpha = 0.1, size = 2, stroke = 0) +
  geom_smooth(data = subset(All.prediction.diffs.actual.extinct.75, Method=="OLS"), color = "#66C2A5", se = FALSE, method = "lm") +
  geom_point(data = subset(All.prediction.diffs.actual.extinct.75, Method=="Phylogenetic"), color = "#8DA0CB", alpha = 0.1, size = 2) +
  geom_smooth(data = subset(All.prediction.diffs.actual.extinct.75, Method=="Phylogenetic"), color = "#8DA0CB", se = FALSE, method = "lm") +
  theme_classic() +
  ylab("log10 prediction interval") + xlab(label = "log10 branch length") +
  theme(text = element_text(family = "Arial"))

Extinct.error.tips.25 <- ggplot(All.prediction.diffs.actual.extinct.25,
                                aes(x = log10(Tip_length), y = Pred_diff)) +
  geom_point(data = subset(All.prediction.diffs.actual.extinct.25, Method=="OLS"), color = "#66C2A5", size = 2, stroke = 0) +
  geom_point(data = subset(All.prediction.diffs.actual.extinct.25, Method=="Phylogenetic"), color = "#8DA0CB", size = 2) +
  theme_classic() +
  ylim(-.8,.8) +
  ylab("prediction error") + xlab(label = "log10 branch length") +
  theme(text = element_text(family = "Arial"))

Extinct.error.tips.50 <- ggplot(All.prediction.diffs.actual.extinct.50,
                                aes(x = log10(Tip_length), y = Pred_diff)) +
  geom_point(data = subset(All.prediction.diffs.actual.extinct.50, Method=="OLS"), color = "#66C2A5", size = 2, stroke = 0) +
  geom_point(data = subset(All.prediction.diffs.actual.extinct.50, Method=="Phylogenetic"), color = "#8DA0CB", size = 2) +
  theme_classic() +
  ylim(-.8,.8) +
  ylab("prediction error") + xlab(label = "log10 branch length") +
  theme(text = element_text(family = "Arial"))

Extinct.error.tips.75 <- ggplot(All.prediction.diffs.actual.extinct.75,
                                aes(x = log10(Tip_length), y = Pred_diff)) +
  geom_point(data = subset(All.prediction.diffs.actual.extinct.75, Method=="OLS"), color = "#66C2A5", size = 2, stroke = 0) +
  geom_point(data = subset(All.prediction.diffs.actual.extinct.75, Method=="Phylogenetic"), color = "#8DA0CB", size = 2) +
  theme_classic() +
  ylim(-.8,.8) +
  ylab("prediction error") + xlab(label = "log10 branch length") +
  theme(text = element_text(family = "Arial"))

# Compile plots
## Save plots 1500 width, 1000 height px
Figure1 <- (multi.asym.ultra.tree.plot + Compare.multi.asym.ultra.predictions.25 + Compare.multi.asym.ultra.predictions.50 + Compare.multi.asym.ultra.predictions.75 +
              extinct.tree.plot + Compare.extinct.predictions.25 + Compare.extinct.predictions.50 + Compare.extinct.predictions.75) +
  plot_layout(ncol = 4, nrow = 2, widths = c(1,1,1,1)) +
  plot_annotation(tag_levels = 'a')
Figure1

Figure2 <- (multi.asym.ultra.tree.plot + Multi.asym.ultra.pred.int.tips.25 + Multi.asym.ultra.pred.int.tips.50 + Multi.asym.ultra.pred.int.tips.75 +
              multi.asym.ultra.tree.plot + Multi.asym.ultra.error.tips.25 + Multi.asym.ultra.error.tips.50 + Multi.asym.ultra.error.tips.75 +
              extinct.tree.plot + Extinct.pred.int.tips.25 + Extinct.pred.int.tips.50 + Extinct.pred.int.tips.75 +
              extinct.tree.plot + Extinct.error.tips.25 + Extinct.error.tips.50 + Extinct.error.tips.75) +
  plot_layout(ncol = 4, nrow = 4, widths = c(1,1,1,1)) +
  plot_annotation(tag_levels = 'a')
Figure2

# Save workspace
save.image("Simulation_results_n=50.RData")
